# Supplementary material for: Meiotic protein SYCP2 confers resistance to DNA-damaging agents through R-loop-mediated DNA repair
Source: Nat Commun. 2024 Feb 21;15:1568. doi: 10.1038/s41467-024-45693-2 (PMC10881575; doi:10.1038/s41467-024-45693-2)
Supplement: Supplementary file 4 — Source Data [file 41467_2024_45693_MOESM4_ESM.xlsx]

## Sheet: Figure 1A
	r value	r value	r value	r value
	Cisplatin	Olaparib	Camptothecin	SN-38
LDB1	0.604852	0.413325	0.335016	0.368639
MAPT	0.603984	0.307081	0.22873	0.220657
DEGS2	0.588576	0.433043	0.424799	0.37803
FSIP1	0.585558	0.539827	0.396398	0.425527
GID8	0.583245	0.384544	0.221711	0.349758
ZNF830	0.577355	0.182363	0.200957	0.00791184
PPM1K	0.573275	0.420356	0.214012	0.339503
DNAJC19	0.570081	0.388358	0.259712	0.179418
PIGM	0.568926	0.380008	0.385773	0.146925
EIF2B1	0.567317	0.372892	0.225915	0.0942888
PLEKHF2	0.564636	0.407168	0.483642	0.322891
CSNK1G1	0.558367	0.247609	0.270862	0.0792524
ZMAT4	0.556571	0.318127	0.104107	0.294931
FANCF	0.555723	0.225037	0.329841	0.281308
MPPED2	0.553868	0.281895	0.142324	0.161783
RETREG3	0.548193	0.315129	0.217516	0.140498
NAP1L4	0.546693	0.347071	0.338458	0.329811
MKS1	0.541255	0.421897	0.380762	0.404864
RAB11FIP4	0.54097	0.282215	0.270211	0.27531
ZNF552	0.540577	0.48622	0.467106	0.512403
NCBP2	0.539824	0.365393	0.23147	0.107542
PBX1	0.535679	0.47793	0.498187	0.366406
LRRC56	0.534717	0.468674	0.196983	0.232544
GATA3	0.532816	0.40048	0.415991	0.426025
EIF2B5	0.532082	0.468257	0.342625	0.282826
SLC25A29	0.531406	0.32802	0.396871	0.333054
BNIPL	0.528685	0.535262	0.124503	0.177505
KRT32	0.526772	0.319193	0.201995	0.315261
TMEM229B	0.525324	0.393216	0.132333	0.282562
BAG5	0.524896	0.358698	0.253091	0.0833743
ETNK2	0.524847	0.385598	0.276831	0.411331
IGF1R	0.524827	0.40598	-0.0490101	0.127931
RUNDC1	0.524057	0.435835	0.377373	0.26555
CLBA1	0.522191	0.369569	0.401379	0.349
IGFBP2	0.518671	0.43451	0.351976	0.312314
NAA20	0.517224	0.380834	0.228866	0.202514
SH3GLB2	0.516289	0.297989	0.125349	0.337765
FAAP100	0.511515	0.385621	0.37286	0.347438
YTHDF1	0.509979	0.130341	-0.0105968	0.0763044
ANAPC7	0.508228	0.310106	0.207534	0.0997215
PREX1	0.507809	0.378489	0.31837	0.341299
LMX1B	0.507272	0.413252	0.245381	0.286881
PGLYRP2	0.506815	0.397171	0.0911777	0.289658
ABCC5	0.506698	0.505819	0.375503	0.45984
ASB8	0.506196	0.456464	0.320516	0.327999
TTC30A	0.505799	0.474404	0.118056	0.325793
RSAD1	0.504702	0.304825	0.459007	0.317416
CCDC43	0.50385	0.282484	-0.0872723	-0.0914467
MINDY1	0.503003	0.564848	0.326072	0.495197
TRPS1	0.502412	0.451888	0.368999	0.293574
HSPB8	0.501889	0.300853	0.0439433	0.167063
HIST1H4H	0.501152	0.492356	0.388618	0.368303
THEG	0.500894	0.321085	0.0138013	0.118274
THSD4	0.49785	0.391403	0.292982	0.437783
ABAT	0.497564	0.383809	0.195292	0.402061
TOLLIP	0.496487	0.520234	0.39722	0.441733
ANXA9	0.495696	0.447939	0.399075	0.446767
TEPSIN	0.494892	0.149025	0.166397	-0.00459484
DDX51	0.493998	0.306452	0.272959	0.23012
SLC35E3	0.49367	0.463677	0.29511	0.278596
MUC5B	0.493329	0.420532	0.252065	0.349946
RNF135	0.489371	0.139865	0.283809	0.0824099
IGFBP4	0.489108	0.441166	0.176003	0.438348
PGBD2	0.488168	0.375736	0.255236	0.263741
ZBTB40	0.487544	0.327847	0.00709814	0.144012
ATF6B	0.486793	0.300272	0.182436	0.229492
C5AR2	0.486075	0.451634	0.203786	0.351302
COQ5	0.485738	0.309158	0.276962	0.18515
FKBP4	0.485242	0.383577	0.348646	0.438322
SCUBE2	0.484685	0.333077	0.0718753	0.261624
HIST2H2BE	0.484381	0.495757	0.297027	0.345381
SLC9A3R1	0.484344	0.398286	0.349666	0.359713
FOXK2	0.483927	0.225208	0.13146	-0.0233531
NARFL	0.483355	0.544104	0.37105	0.496233
PLEKHH3	0.48317	0.340505	0.27305	0.103756
PAK2	0.483081	0.401071	0.238439	0.212947
FBXO21	0.482164	0.377515	0.301641	0.304517
SFXN2	0.482119	0.398402	0.226981	0.283261
FBRSL1	0.480685	0.248704	0.0476597	0.112311
NAB2	0.480348	0.346385	0.0600456	0.239123
TMED2	0.47976	0.295294	0.344069	0.239072
TFF1	0.479719	0.409876	0.456125	0.479046
ETFBKMT	0.479648	0.295657	0.131051	0.196716
DDX55	0.479043	0.392875	0.17974	0.0727665
USP30	0.478844	0.453136	0.293674	0.401491
GSTCD	0.477899	0.295272	0.294496	0.0944992
BTBD9	0.477656	0.307277	0.17665	0.236848
ACVR1B	0.477076	0.260682	0.145387	0.0534721
NKAIN1	0.476658	0.439235	0.278089	0.441677
EPHA10	0.476514	0.393421	0.27981	0.485559
HEXDC	0.476469	0.403502	0.281722	0.21451
MED13L	0.476403	0.330109	0.0681066	0.128814
CRNKL1	0.476292	0.439886	0.310671	0.293518
GREB1	0.475772	0.338144	0.22326	0.336377
WDR73	0.474252	0.330053	0.19253	0.153937
ASIC2	0.473922	0.389042	0.0905355	0.203428
PRDM4	0.47292	0.29004	0.321599	0.30278
VPS8	0.472906	0.340957	0.204949	0.193092
CACNA1H	0.472772	0.496354	0.178719	0.376767
ZNF768	0.471321	0.205297	0.283177	0.19739
TMEM79	0.471014	0.407237	0.32773	0.33197
RGL2	0.470516	0.502445	0.427619	0.385585
STARD5	0.470373	0.329874	0.150454	0.239924
TFF3	0.469998	0.414009	0.478857	0.458093
IGFBP5	0.469451	0.347368	0.194078	0.204518
SIAH2	0.468025	0.351701	0.185283	0.342094
PIGQ	0.464904	0.425211	0.297194	0.46627
BDH1	0.464586	0.356052	0.381644	0.27951
ZNF296	0.464496	0.365596	0.413759	0.396935
HIST1H2BK	0.463534	0.41994	0.258959	0.250331
TTC39A	0.463528	0.492601	0.344399	0.358304
OLFM1	0.462745	0.283821	-0.0515001	0.0325213
FBXO45	0.462332	0.34736	0.20678	0.124466
SPPL3	0.461962	0.247461	0.152333	0.0425385
ARHGEF26	0.461631	0.21672	0.198007	0.256544
OR10A2	0.460564	0.477981	0.327513	0.407262
MAP6D1	0.459364	0.183983	0.0417547	0.290483
MCCC2	0.457838	0.469436	0.227455	0.422753
KRT31	0.457199	0.400573	0.481887	0.474832
CELSR3	0.456002	0.405644	0.234687	0.258034
WDR53	0.455861	0.298745	0.278177	0.205802
APPBP2	0.455834	0.250826	0.421451	0.231491
ANO9	0.455651	0.481552	0.233364	0.381561
COIL	0.455397	0.350358	0.357439	0.262481
SFSWAP	0.454938	0.354341	0.191736	0.157625
ZNF84	0.454831	0.192533	0.172596	0.033774
RMND1	0.454653	0.311615	0.0383323	0.225726
TLK2	0.45344	0.246219	0.16849	0.111307
TMEM175	0.452231	0.408778	0.355353	0.371149
MCRS1	0.452157	0.369804	0.143604	0.319672
TSSC4	0.451739	0.232867	0.24453	0.246819
WWC3	0.451008	0.174616	0.36306	0.132893
LINS1	0.450976	0.468764	0.266127	0.252283
HOXC11	0.450448	0.363485	0.22295	0.408542
VASH1-AS1	0.450373	0.298561	0.201906	0.152284
ESRP2	0.450348	0.500504	0.381377	0.339088
FBRS	0.450024	0.369967	0.33331	0.35506
CD2BP2	0.449937	0.171361	0.336107	0.222311
DZANK1	0.449814	0.460563	0.225219	0.241216
PDCD4	0.449786	0.489477	0.464481	0.516554
PACS2	0.449668	0.248324	0.207309	0.159462
DIDO1	0.449119	0.258976	-0.138626	0.142042
PAQR6	0.448311	0.469962	0.301632	0.319136
SART3	0.447635	0.210503	0.0421519	0.0435789
SERPINA1	0.447358	0.384919	0.075358	0.223363
TRMT2A	0.446763	0.449774	0.127416	0.326319
SYCP2	0.446189	0.473599	0.412269	0.311302
NPY1R	0.446145	0.343007	-0.0540878	0.134635
DENR	0.446126	0.302525	0.116188	0.1264
RPL35A	0.445325	0.151828	0.198239	-0.05498
ORMDL2	0.445174	0.424042	0.335943	0.285008
RAB21	0.44447	0.383023	0.215472	0.176217
TRAM1L1	0.444367	0.238016	0.34184	0.210865
WHRN	0.444285	0.208196	0.192342	0.210591
HIST1H2BD	0.443644	0.293115	0.296542	0.239603
HRAS	0.442783	0.398448	0.238354	0.194787
NUDT16L1	0.442716	0.437296	0.425071	0.500857
SLC40A1	0.441924	0.335787	0.233451	0.29163
SRSF9	0.441538	0.359379	0.327655	0.280097
ULK1	0.441254	0.472976	0.419996	0.476587
OVOL2	0.441127	0.492876	0.255728	0.330624
SNRNP35	0.440904	0.427136	0.366058	0.384749
ESR1	0.440893	0.436052	0.17357	0.314995
TMEM64	0.440591	0.0897369	-0.0430964	-0.104336
TOB1	0.440503	0.56139	0.438381	0.488731
SENP5	0.439565	0.352226	0.283469	0.18085
SLC25A38	0.438749	0.344014	0.295531	0.281422
FMN1	0.437997	0.482617	0.0959668	0.272495
BRF1	0.437372	0.355948	0.276843	0.336362
UTP14C	0.43736	0.238988	0.26576	0.0613009
C1orf35	0.436272	0.334081	0.365438	0.306577
PLXNA3	0.435963	0.316318	0.353349	0.387759
SYNE4	0.435796	0.425069	0.313869	0.341506
LRRC6	0.435151	0.163911	0.0379455	0.12583
MAX	0.43512	0.427536	0.383365	0.414696
CD9	0.435108	0.369965	0.336857	0.297429
CYP2F1	0.435009	0.367351	0.256699	0.283661
ZER1	0.434783	0.373242	0.295103	0.436447
ZNF652	0.434652	0.544306	0.613673	0.581774
C3orf33	0.43463	0.253437	0.153226	0.0923041
HIST1H3D	0.43461	0.335626	0.0614061	0.149643
APMAP	0.434256	0.270372	0.205583	0.170706
FN3KRP	0.432827	0.162979	0.245442	0.143323
JUP	0.432274	0.378239	0.302561	0.202141
PRRG2	0.431569	0.319652	0.26752	0.344969
CRYGN	0.430889	0.341071	0.233502	0.427684
TMPRSS3	0.43034	0.365183	0.322876	0.301283
FKBPL	0.430159	0.218	0.268816	0.136529
BCDIN3D	0.429847	0.308799	0.276878	0.171875
OR5B17	0.429784	0.48434	0.346285	0.342906
GZF1	0.429444	0.29816	0.0218115	0.112121
TP53RK	0.428833	0.243566	0.106484	0.247206
DDX5	0.427587	0.220687	0.124061	-0.0257042
AMZ1	0.427579	0.471676	0.202311	0.427959
LPAR4	0.426991	0.411468	0.103384	0.290812
YDJC	0.426243	0.191718	-0.105016	-0.0616859
SUPT4H1	0.426185	0.312765	0.335037	0.303474
TCTN1	0.426139	0.282167	0.163816	0.192256
BLOC1S3	0.426097	0.380797	0.286637	0.25345
KCNK5	0.425765	0.140359	0.0209743	0.170256
ZNF263	0.425749	0.292564	0.170754	0.246433
NPNT	0.425433	0.137398	0.189474	0.0870301
FAM184B	0.425369	0.350339	0.0793801	0.290478
KCNK6	0.42535	0.298846	0.293542	0.189722
NOXA1	0.425071	0.352487	0.252696	0.251414
PHF20L1	0.42491	0.300273	0.423349	0.220814
LHX6	0.424829	0.270622	0.172995	0.117799
RTN1	0.424597	0.326108	0.0558477	0.155525
LMCD1	0.424573	0.359491	0.311689	0.435763
PUS1	0.424426	0.157277	0.268304	0.133645
RHPN1	0.424161	0.296357	0.205301	0.181625
ZNHIT2	0.42413	0.210652	0.272788	0.206834
GHR	0.424068	0.214788	0.348208	0.18762
SCARB2	0.423689	0.277378	0.209162	0.139987
DTWD2	0.423674	0.354754	0.128137	0.241357
ZNF669	0.423439	0.26346	0.271114	0.21379
SAYSD1	0.423428	0.279628	0.0524814	0.187251
CCDC78	0.423406	0.4603	0.207571	0.336977
COA3	0.423378	0.136553	0.162564	-0.0454622
EME2	0.423049	0.395633	0.325867	0.406914
PDPK1	0.422929	0.478158	0.264786	0.303931
RAB35	0.422644	0.396796	0.420215	0.436618
ABCC13	0.422579	0.308348	0.122838	0.236874
ACSS1	0.422577	0.393773	0.394677	0.376397
PDRG1	0.422511	0.209467	0.199067	0.264626
C4orf19	0.421877	0.506142	0.461627	0.45371
CTSF	0.421355	0.142698	0.086239	0.219306
DNALI1	0.421283	0.505963	0.102498	0.329403
TMED3	0.420854	0.376941	0.301597	0.273566
RUBCN	0.420332	0.329931	0.31195	0.237574
MAST4	0.41957	0.351953	0.12886	0.161778
RNF34	0.419512	0.151982	0.329821	0.275669
HIST1H2BC	0.418976	0.330434	0.308072	0.241444
TTC30B	0.418591	0.343329	0.191541	0.325058
ESRP1	0.418371	0.467581	0.347994	0.290102
IGDCC3	0.418165	0.182177	0.175528	0.350675
MINDY3	0.417466	0.0377017	0.295434	0.0421176
ATRIP	0.417411	0.387983	0.332834	0.366066
ANO2	0.417295	0.242064	0.148093	0.247522
PKNOX1	0.417134	0.123266	0.262861	0.0456556
GRPR	0.417087	0.262966	-0.0412897	0.141713
B4GALNT4	0.417059	0.197104	0.341278	0.251689
SETD1B	0.416837	0.369597	0.193183	0.261376
NOC4L	0.416515	0.199883	0.307199	0.218709
LCN9	0.415621	0.379226	0.0639912	0.248634
FAM98C	0.415491	0.443335	0.325712	0.261815
MUM1L1	0.415412	0.453065	0.375521	0.479778
PEG10	0.415064	0.25732	0.0644462	0.061476
C5orf49	0.41439	0.442113	0.188727	0.409391
MARVELD2	0.414268	0.381806	0.213348	0.22031
FAM110B	0.414011	0.142113	0.472577	0.327996
IFT122	0.413775	0.232953	0.245448	0.201746
SOX4	0.413743	0.259985	0.204071	0.166324
LAMTOR3	0.413278	0.425106	0.422369	0.374784
ITFG2	0.412753	0.204244	0.252256	0.146182
PARP6	0.412343	0.306963	0.229397	0.166732
RYR1	0.411833	0.417364	0.221298	0.228319
CLSTN2	0.411708	0.313789	0.115731	0.205669
GTF3C4	0.411475	0.12447	0.160433	-0.0150604
CACNG4	0.411369	0.280672	0.446616	0.437927
CKMT2	0.41132	0.376395	0.143525	0.100601
ADCY6	0.411162	0.340323	0.18758	0.228807
ZNF417	0.411	0.324158	0.428109	0.242964
REEP5	0.410862	0.485229	0.323773	0.325922
CREB3L4	0.4103	0.420547	0.422869	0.345888
LIG3	0.410138	0.248623	0.261638	0.144757
ZNF30	0.410063	0.0578365	0.252968	-0.0951836
ARF6	0.410036	0.343917	0.18545	0.239561
UBTF	0.409118	0.282459	0.059187	0.0674804
SLC35A2	0.408846	0.326095	0.312103	0.393379
JAG2	0.408742	0.390115	0.0753633	0.236272
GATA5	0.408566	0.268745	0.118498	0.222556
PCMTD1	0.407753	0.341405	0.295575	0.173983
CCDC97	0.407228	0.233395	0.237113	0.270008
DNAJC7	0.407038	0.118617	-0.0206467	-0.211353
MSX2	0.406595	0.365217	0.32168	0.336097
NAA30	0.406515	0.27058	0.178494	0.191448
SERTAD3	0.406075	0.214415	0.30998	0.344014
PYGO2	0.405599	0.30015	0.183516	0.225556
SLC52A3	0.40551	0.555079	0.340231	0.373252
FAM241A	0.405164	0.332241	0.458336	0.431375
VPS37C	0.404961	0.159355	0.203921	0.18333
KIAA1324	0.404665	0.373693	0.366735	0.311493
SGK3	0.40423	0.453557	0.132711	0.237695
ZFYVE21	0.404208	0.362322	0.359964	0.299581
FRS2	0.404087	0.167039	0.138307	0.212837
LCMT2	0.403974	0.273932	0.226426	0.253001
FCMR	0.403874	0.258592	-0.0247625	0.130971
INSM1	0.403763	0.283083	-0.0615109	0.123497
STYX	0.403622	0.303537	0.147605	0.121649
SLC19A2	0.403584	0.238584	0.294742	0.210661
CDSN	0.403551	0.299034	0.125521	0.249699
GPR45	0.403438	0.367047	0.455429	0.218412
DOLK	0.403344	0.127771	0.255673	0.139501
DHX8	0.40286	0.191255	-0.0872374	-0.100669
TRIM32	0.402664	0.190789	0.0610108	0.173436
C15orf59	0.402565	0.043675	0.165191	0.153305
IL24	0.40225	0.257757	0.0154225	0.14721
EPHA8	0.40188	0.227899	0.247253	0.253453
ATG2B	0.401865	0.351	0.167762	0.126001
C12orf43	0.401727	0.142011	0.0561118	0.00333472
TP53INP1	0.400986	0.401452	0.505938	0.451409
HIF1AN	0.40085	0.351997	0.320595	0.359499
EFNA3	0.400563	0.338554	0.259632	0.180821
PARL	0.400481	0.323114	0.158421	0.328183
DHX40	0.400417	0.193406	0.230398	0.145372
PIGX	0.400414	0.405931	0.187067	0.199022
JMJD4	0.400285	0.371046	0.356865	0.363291
PAFAH1B3	0.40013	0.0515267	0.22033	0.214485
CPT1A	0.400051	0.381026	0.277606	0.219002
LMLN	0.400007	0.231941	0.254053	0.161357
RNF183	0.399535	0.356962	0.282422	0.268377
BRD8	0.399527	0.221869	-0.0757128	0.0203277
PPIP5K1	0.399019	0.365457	0.0482385	0.181067
SPOP	0.398964	0.464962	0.420772	0.434545
CMBL	0.39877	0.194929	0.348986	0.324461
IL20	0.398626	0.226187	-0.014608	0.11564
PRPF40B	0.398375	0.381231	0.220875	0.282398
COX6C	0.398165	0.437561	0.382801	0.33852
HOXC4	0.397983	0.249582	0.235824	0.24747
RNF10	0.397925	0.308487	0.21711	0.265437
OR10R2	0.397761	0.318862	0.355241	0.357965
FAN1	0.397757	0.156069	0.0491315	-0.00538406
GCN1	0.397672	0.405177	0.356513	0.402299
43716	0.397602	0.303355	-0.00530392	0.265492
SUDS3	0.397528	0.325409	0.143734	0.227853
EPN3	0.39741	0.416458	0.613349	0.536548
ATG101	0.397176	0.333788	0.320392	0.379225
FLJ33534	0.397128	0.168946	0.24796	0.114717
BCAS3	0.397095	0.227506	0.194122	0.223029
FAM13B	0.397039	0.371296	0.19759	0.200604
ISG20L2	0.396778	0.403403	0.234655	0.202835
BAZ2A	0.396723	0.406054	0.217313	0.333604
HSPA8	0.39648	0.1339	0.0817908	0.0546097
SEMA4A	0.396298	0.424115	0.228501	0.229939
MYB	0.396219	0.380903	0.274379	0.187443
LEMD3	0.396101	0.2216	0.0825383	0.0578703
RSPH1	0.395963	0.601613	0.338911	0.474416
TGM6	0.395857	0.246327	0.435212	0.417146
FBH1	0.395737	0.0658402	0.0856752	0.147821
PLA2G12A	0.395549	0.541147	0.423549	0.389763
SFTPA2	0.394387	0.269627	0.213371	0.343233
NABP2	0.39435	0.275601	0.146092	0.124701
CSN1S1	0.394282	0.368576	0.354616	0.365419
DSTYK	0.394148	0.214258	0.100474	0.0876709
SPAG6	0.393894	0.374787	0.0900155	0.27524
COPS9	0.393845	0.208094	0.0247588	0.115163
PCYT1A	0.393116	0.473747	0.324075	0.352578
PALM	0.392783	0.221236	0.200291	0.307558
VIRMA	0.392707	0.387649	0.479119	0.383929
MDH1B	0.392648	0.167555	0.0288517	0.118358
TESK2	0.392603	0.162581	0.154342	0.158952
ELOVL2	0.392445	0.209928	-0.0437987	0.0839027
DNAJC22	0.392253	0.17991	-0.00669923	0.000627663
DHTKD1	0.392049	0.389408	0.251023	0.315636
PTRH2	0.391815	0.220692	0.294491	0.173699
EFCAB12	0.391728	0.419226	0.0394613	0.213271
FEM1A	0.39172	0.202935	0.162366	0.196106
ING5	0.391668	0.0385684	0.0692211	-0.0143753
NPEPPS	0.391633	0.116689	-0.063135	0.020066
PGGT1B	0.39157	0.227359	0.174929	0.0847742
ZBTB22	0.391524	0.352165	0.156584	0.381304
MTERF2	0.391477	0.337546	0.0960146	0.110188
KANSL1	0.391466	0.0166685	-0.249698	-0.0977918
TNK2	0.391155	0.552989	0.281233	0.41514
SNAPIN	0.390562	0.297491	0.297817	0.144903
EVPL	0.390458	0.281184	0.314893	0.42491
IL17RE	0.390361	0.234864	0.352166	0.237141
LONRF2	0.390127	0.349307	0.201134	0.22823
KANSL2	0.390006	0.29751	0.218787	0.153805
AKAP1	0.3899	0.1339	0.265674	0.0370303
SNX1	0.389717	0.301057	0.0729498	0.174663
PATZ1	0.389235	0.260596	0.348868	0.310587
RHOH	0.388981	0.39529	0.456982	0.427676
GOSR1	0.388938	0.304348	0.0631217	0.0557377
CRIP2	0.388752	0.495281	0.404132	0.467272
CTXN1	0.388699	0.235941	0.230022	0.353038
KDM5B	0.388677	0.409696	0.381209	0.312411
PKP3	0.388535	0.487978	0.316607	0.348982
CLDN3	0.388469	0.410026	0.280022	0.241065
BCL9	0.388319	0.325742	0.246255	0.301809
NBPF1	0.388125	0.0602126	-0.0295228	-0.0533303
ZNF512B	0.387936	0.382559	0.354169	0.389024
DRICH1	0.387688	0.212544	0.299619	0.186793
DHRS7C	0.387412	0.218917	0.312084	0.173001
ASCL1	0.387152	0.229702	0.104608	0.117075
GPR137B	0.387128	0.508966	0.377689	0.396459
RARA	0.387102	0.380764	0.205388	0.300773
TMEM50B	0.386936	0.197904	0.397906	0.117885
CDC42BPG	0.386711	0.305185	0.306347	0.344854
CCNK	0.386662	0.293762	0.063784	0.0706093
KDM4B	0.386636	0.181668	0.136567	0.213919
ZDHHC16	0.386507	0.349576	0.338803	0.319552
ARHGEF17	0.386359	-0.000764959	0.0845998	0.0927624
CLDN4	0.386321	0.473506	0.403466	0.35903
C10orf82	0.386143	0.428593	0.214669	0.397195
EP400	0.386047	0.220047	0.0474747	0.0557267
KIAA0100	0.385648	0.574965	0.421787	0.48613
ZMYND10	0.385289	0.399737	0.0370439	0.307163
TMEM41A	0.385233	0.392098	0.390966	0.326519
GREM2	0.38505	0.402074	0.124672	0.285658
UPF2	0.384752	0.0886351	0.1528	0.0198017
TPRG1	0.384571	0.180899	0.183583	0.18704
DHRS7	0.384209	0.289493	0.146381	0.293008
ARFGEF1	0.384026	0.389675	0.315764	0.230339
ABHD11	0.383982	0.436489	0.408362	0.377538
DCAF8	0.383973	0.345198	0.131262	0.224219
C6orf141	0.383926	0.245481	0.177074	0.235179
HIST1H2AC	0.383832	0.194197	0.274992	0.189727
DNAJB11	0.383483	0.200453	-0.0561994	-0.110188
MTG2	0.383332	0.25021	0.0909239	0.337732
VPS52	0.382865	0.373798	0.351427	0.306227
TFRC	0.382666	0.359065	0.197005	0.0579587
VMP1	0.382641	0.206489	0.360793	0.152665
CIRBP	0.382278	0.297575	0.188604	0.146728
OTUB2	0.382245	0.398726	0.456458	0.433783
CCDC142	0.381954	0.383169	0.0306641	0.0238111
PGR	0.381851	0.135942	0.0315892	0.0891707
ZFP14	0.381829	0.154019	0.207877	0.131053
DTNA	0.381802	0.212641	0.0871297	0.114014
SIDT1	0.381786	0.323808	0.435812	0.31488
TBCC	0.381605	0.226101	0.27636	0.168213
LDHAL6B	0.38149	0.230734	0.410328	0.280342
BSPRY	0.38135	0.466295	0.197346	0.217071
MLPH	0.381232	0.396012	0.336599	0.360129
MEGF9	0.380924	0.249377	0.31835	0.2076
YY1	0.380916	0.31722	-0.0243293	0.0286371
POC5	0.380913	0.213232	0.0843239	0.0733345
GRIK3	0.380895	0.398527	0.10292	0.249552
RCHY1	0.380433	0.188899	0.302315	0.111581
BORCS7	0.380426	0.383679	0.133243	0.134706
AFF1	0.3804	0.342286	0.234111	0.150548
PIP4K2C	0.380374	0.240116	0.102053	0.279435
C1orf43	0.380287	0.405818	0.221247	0.170684
SUMF1	0.380104	0.353885	0.260893	0.331847
ATP6V1G1	0.37973	0.32601	0.30747	0.27341
CST9L	0.379425	0.384845	0.227843	0.34372
SLC23A3	0.379415	0.353014	0.169139	0.236029
CAPN8	0.379374	0.387032	0.515634	0.459079
ATP9B	0.379183	0.0267781	-0.0996632	0.00627115
DDX42	0.378997	0.254534	0.0748566	-0.00540532
JADE3	0.378883	-0.129434	0.065976	-0.13992
ZNF425	0.378853	0.141183	0.349991	0.202468
SOX12	0.378576	0.20531	0.0532211	0.237755
GPAT4	0.378482	-0.00770522	0.0688568	0.0677566
SNAP29	0.37842	0.531209	0.34828	0.298106
PCAT4	0.378166	0.271461	0.179348	0.206134
IL19	0.378113	0.338357	0.103071	0.233184
ADRA2A	0.377962	0.174679	-0.0577596	0.139743
IRX5	0.377873	0.401913	0.341144	0.236225
ACP4	0.377772	0.288433	0.150809	0.191123
PMEL	0.377612	0.329228	0.319548	0.410044
AFF3	0.377593	0.416581	0.114234	0.321854
MRPS23	0.377547	0.14223	0.281877	0.117426
LARGE1	0.377518	0.435264	0.276879	0.420541
ZFYVE26	0.377318	0.171139	0.241933	0.128437
NCOA5	0.377193	0.26427	0.0661562	0.0542769
AP1AR	0.376938	0.306815	0.436351	0.366854
STK36	0.376803	0.165859	-0.0226133	0.00187121
ARFGAP1	0.376666	0.209741	0.0954735	0.261532
TRMT12	0.376574	0.419253	0.444676	0.404988
PIFO	0.376439	0.379887	0.00703858	0.202991
TRMT61A	0.376374	0.289324	0.325622	0.24363
DHX37	0.376291	0.0590265	0.100745	0.00118466
EFR3A	0.376238	0.296121	0.297896	0.120934
RAD51D	0.376177	0.176813	0.00538873	0.136954
GBF1	0.375786	0.349119	0.272686	0.423698
OR1G1	0.37572	0.354483	0.310539	0.223753
CCNG2	0.375694	0.300398	0.510944	0.433524
C1orf226	0.375329	0.109288	0.00616128	0.130364
UBAP2L	0.375137	0.383715	0.268214	0.473172
RILPL1	0.375096	0.283329	0.301854	0.333641
GPR39	0.375033	0.347006	0.257081	0.150068
IGSF9	0.374961	0.162746	0.164493	0.0443222
ZNF703	0.374944	0.427529	0.202949	0.358603
SLC12A7	0.374809	0.0753215	0.289538	0.213914
CHST8	0.374794	0.093923	7.8633e-05	0.0417256
SLC24A3	0.374789	0.5053	0.338677	0.395524
RPL23	0.374753	0.172877	0.232961	0.192676
GLI3	0.374654	0.291774	0.46113	0.340054
TFB2M	0.37416	0.226879	0.366871	0.207637
C6orf47	0.373927	0.155747	0.135468	0.055905
BRF2	0.373882	0.303296	0.13906	0.294644
ATP6V0A1	0.373607	0.063504	-0.0274297	0.0678766
KCNF1	0.37353	0.276445	0.0729598	0.269799
SLC27A4	0.373502	0.240328	0.271447	0.240636
CAMSAP3	0.373321	0.274531	0.336602	0.300943
KCNJ11	0.373298	0.351368	0.332762	0.371659
PAIP2	0.372623	0.322218	0.281194	0.241904
SLC25A31	0.372308	0.167168	0.0389441	0.077432
KCNK12	0.37229	0.0330986	0.0710638	0.0481596
MAGEF1	0.372241	0.169231	-0.0450389	0.0221841
HACD3	0.371961	0.142573	0.204523	0.197556
MORN5	0.371835	0.537934	0.130312	0.277772
ABCC12	0.37157	0.150564	0.362827	0.219814
ZNF599	0.371384	0.200694	0.193083	0.0796523
TSKU	0.371189	0.314401	0.304544	0.359779
OVOL1	0.370949	0.371331	0.162077	0.271069
TCHP	0.370868	0.14737	-0.0549928	-0.0506422
PPIL2	0.37071	0.441649	0.0910289	0.141899
OR7E24	0.370501	0.329955	0.347691	0.290579
TRH	0.370347	0.275733	0.313793	0.333316
FAM83H	0.370091	0.397974	0.33028	0.269002
PPM1D	0.369895	0.176392	0.199099	0.0917429
MFSD5	0.36989	0.371587	0.271038	0.3207
HIST1H1C	0.369841	0.446021	0.228021	0.214544
DENND6B	0.369787	0.346951	0.131578	0.363054
ZNF26	0.369701	0.168237	0.0428829	-0.00774743
MEOX2	0.369579	0.164765	0.361024	0.102894
HSPA1B	0.369529	0.392533	0.430602	0.306364
COG2	0.369522	0.381814	0.35011	0.264224
TMEM184A	0.369461	0.474906	0.30443	0.398564
FRAT2	0.369286	0.323662	0.345227	0.244747
POGK	0.368756	0.131799	0.119357	0.0351627
C12orf76	0.368721	0.236337	-0.0332012	0.104639
UBR5	0.368621	0.430322	0.269302	0.162781
ARFIP2	0.368273	0.454424	0.426831	0.374516
MARK3	0.368255	0.209328	0.130594	-0.00334491
KRT15	0.367878	0.386605	0.374673	0.218445
TMEM120B	0.367604	0.15636	0.11016	0.191214
ACTL6A	0.367543	0.209431	0.104178	0.119239
OXLD1	0.367479	0.283749	0.208386	0.197366
FOXA1	0.367302	0.434035	0.426495	0.355866
LSG1	0.36707	0.415807	0.328091	0.182986
DECR2	0.367045	0.405774	0.284057	0.40733
ATP6AP1	0.366437	0.333538	0.273844	0.375233
PCP2	0.365895	0.163332	0.112199	0.115332
C5orf30	0.365549	0.167484	0.247995	0.283393
GRIPAP1	0.365383	0.0888305	0.0317205	0.116283
TOR2A	0.365191	0.23053	0.333284	0.237846
ZBTB6	0.365151	0.255358	0.243349	0.213892
SLC7A8	0.365141	0.487651	0.385565	0.40933
GPR6	0.365099	0.295541	0.326372	0.259635
TMEM9B	0.364509	0.413663	0.258317	0.225198
ZMYND11	0.364238	0.368307	0.056722	0.147086
FAHD1	0.364235	0.456701	0.357602	0.24592
ARMT1	0.364189	0.217774	0.0280726	0.171158
GPR27	0.364142	0.461822	0.41844	0.378096
UBXN7	0.364088	0.139727	0.0170026	-0.0325337
CSAD	0.364	0.40055	0.220163	0.195236
LAMTOR2	0.363805	0.278912	0.25063	0.267283
UBE2I	0.363221	0.204533	0.0820548	0.240188
RHOT1	0.36318	0.166463	0.13829	0.0206142
SHISA2	0.363079	0.276514	0.21323	0.159295
ZNF646	0.363069	0.167691	0.190145	0.233388
JPH1	0.362957	0.313544	0.165455	0.103378
MGME1	0.362922	0.177218	-0.0251896	-0.0193011
SLC39A6	0.362812	0.273532	0.237942	0.166777
BFSP2	0.362575	0.299471	0.114819	0.183527
PRRT3	0.362461	0.367732	0.327064	0.394567
CNNM4	0.362381	0.447689	0.0728896	0.241127
CCDC170	0.362323	0.226765	0.0487304	0.189548
ZNF239	0.362106	0.165887	0.0163068	0.124819
F7	0.362019	0.307498	0.44825	0.388381
TSPAN31	0.361731	0.250739	0.0597405	0.204833
SF3B4	0.361688	0.193774	0.100808	-0.0362599
RIMS4	0.36159	0.333478	-0.0744258	0.254945
SLC35B2	0.3614	0.147804	0.213832	0.215147
GNA13	0.360989	0.192683	0.0770344	0.014109
SPDEF	0.360804	0.375715	0.411256	0.332147
ASB13	0.360507	0.230919	0.142006	0.334627
UBE3B	0.360465	0.335952	0.0826967	0.330687
ATXN7L3	0.360399	0.263388	-0.0398885	0.040269
IVD	0.360343	0.326015	0.127505	0.261798
IMP3	0.360281	0.27333	0.377613	0.141773
SP110	0.36028	0.222475	0.26304	0.254653
DDX54	0.360246	0.30942	0.19246	0.28878
ZNF335	0.360043	0.320088	0.0820434	0.271648
ZNF676	0.359784	0.171075	0.17906	0.1183
CEP95	0.359542	0.308098	0.204522	0.111823
HCFC2	0.358994	0.260848	0.189042	0.174192
NINJ1	0.358869	0.40765	0.331609	0.380528
HHAT	0.358478	0.44852	0.244687	0.444368
MRGBP	0.358455	0.26469	0.0614518	0.246317
WDR25	0.358423	0.24079	0.0312903	0.0438494
PLEKHA6	0.358272	0.279451	0.2236	0.211691
RAB40C	0.357992	0.388785	0.291926	0.47655
OLIG1	0.357982	0.352848	0.198192	0.127192
ATXN7L3B	0.357915	0.272003	0.15244	0.121965
ERBB3	0.35787	0.416401	0.486281	0.446194
TRUB2	0.357379	0.302049	0.233361	0.199408
SLC46A1	0.357369	0.437348	0.335753	0.426512
RAN	0.357259	0.1448	0.0418512	-0.0133934
SERF2	0.35723	0.397801	0.495593	0.447782
E2F5	0.357169	0.122188	0.259776	0.125792
DLG2	0.357119	0.321524	0.381052	0.211664
PPP2R2C	0.357053	0.166819	0.0958242	0.155826
SLC26A11	0.35689	0.165861	0.207378	0.160711
CAB39L	0.356852	0.313851	0.283367	0.295198
OR1A1	0.356851	0.24279	0.125002	0.133913
FANK1	0.356451	0.486255	0.417833	0.421978
SLC16A6	0.356113	0.385476	0.470735	0.319607
TESC	0.356048	0.33904	0.0995463	0.25983
GALNT6	0.355997	0.378678	0.295879	0.38054
C2orf50	0.355976	0.212837	0.0636471	0.228024
TDG	0.355662	0.24772	0.157448	0.131864
NEK11	0.355639	0.297125	0.225409	0.243179
RAB18	0.355619	0.252185	0.246055	0.331728
CCDC120	0.355438	0.332581	0.441336	0.450753
SLC25A20	0.354985	0.38795	0.210338	0.322395
ANAPC5	0.354898	0.125439	0.171384	0.112602
HEXIM1	0.354846	0.186946	0.0618288	0.0899204
METTL2A	0.354512	0.272665	0.313461	0.111793
ZNF785	0.354371	0.230455	0.172019	0.0697973
EXOSC1	0.354338	0.142474	0.158696	0.0871154
SLC49A3	0.354283	0.329072	0.167911	0.266656
PTGER3	0.354179	0.292905	-0.0635873	0.147236
SEPHS1	0.354039	0.0254312	0.092561	0.0949527
AAGAB	0.353845	0.221964	0.292093	0.249279
OR13C9	0.353836	0.446699	0.342995	0.386912
PLCD4	0.353776	0.0897382	0.058475	0.029542
VSTM2A	0.353622	0.360995	0.0729208	0.181808
ZBTB42	0.353335	0.402349	0.413654	0.341162
C1orf141	0.353174	0.207551	0.151174	0.100786
MRPL43	0.353011	0.317738	0.375663	0.399038
PYM1	0.35299	0.313412	0.28938	0.205312
BLNK	0.352849	0.323841	0.395608	0.289203
MS4A10	0.352766	0.348247	0.332647	0.317985
LZTS2	0.352494	0.15615	0.188653	0.318108
MFAP3	0.352465	0.345176	0.207636	0.143841
FBXL16	0.35245	0.38264	0.0906627	0.079538
ZNF133	0.352093	0.18333	0.0746248	0.139706
KIF3A	0.352011	0.274487	-0.0226251	0.101051
ZFAT	0.351999	0.410198	0.27151	0.390954
GGPS1	0.351933	0.296623	0.402154	0.236425
LUC7L3	0.351811	0.246107	0.255586	0.202027
ADCY9	0.351573	0.259208	0.0912044	0.162275
PLCD3	0.351176	0.093842	0.193755	0.279465
LSM14B	0.351074	0.306926	0.0818275	0.332139
NUBPL	0.35097	0.331773	0.314739	0.364927
DBR1	0.350822	0.125677	0.142437	0.115991
YARS2	0.350785	0.181432	0.0877344	0.232549
VPS39	0.350624	0.24222	0.339613	0.323279
AVPR1B	0.350489	0.268474	0.377099	0.251082
EXOC8	0.350362	0.34471	0.0278672	0.059994
ABCB9	0.350293	0.292235	0.371894	0.274505
TMEM203	0.350288	0.261204	0.410289	0.278926
SLC25A16	0.350083	0.40542	0.32859	0.325855
NAPSA	0.349931	0.229075	0.1578	0.199275
CACNB3	0.349811	0.222536	0.407719	0.305555
ZNF629	0.349787	0.159152	0.233117	0.175108
PMVK	0.349478	0.242876	0.228593	0.17483
RASSF7	0.349257	0.328423	0.26755	0.311406
OR56A1	0.349029	0.291941	0.215814	0.207791
MBD6	0.348568	0.296873	0.237984	0.287838
ZC2HC1C	0.348521	0.337096	0.157922	0.178238
OFD1	0.348303	0.301678	0.191566	0.254693
ITPK1	0.3483	0.201673	0.1108	0.149509
TAF3	0.34827	0.156527	-0.0458253	0.0664074
ACSM1	0.348253	0.312389	0.505641	0.278056
CMTM4	0.348143	0.384605	0.294062	0.271315
LARP4B	0.348131	0.19168	0.087491	0.197188
IBA57	0.348084	0.268841	0.334501	0.353898
COX20	0.3479	0.281799	0.0173644	-0.0966846
ENTPD6	0.347821	0.172695	0.141019	0.147756
NDUFA10	0.347675	0.163991	0.0687762	0.162267
MAFB	0.347436	0.136488	0.291067	0.10988
LRRC73	0.347179	0.272	0.111356	0.10775
KAT6B	0.346936	0.26174	0.151771	0.210504
LNX2	0.346584	0.390358	0.105743	0.180703
MRPL27	0.346568	0.347446	0.540857	0.448249
PFKFB3	0.34652	0.372056	0.281105	0.35086
PRCC	0.346485	0.168966	0.172595	0.113758
ABCG1	0.346395	0.409439	0.440664	0.346301
PMEPA1	0.346211	0.371253	0.270501	0.230767
GRM4	0.346174	0.372701	0.358633	0.366882
IGSF3	0.346088	0.482903	0.367481	0.346092
FBXW2	0.345964	0.238296	0.24212	0.200648
FAM178B	0.345792	0.159271	0.288811	0.140389
OR4S2	0.345768	0.18532	0.46109	0.364187
SS18L1	0.345648	0.175708	-0.0359303	0.111237
C9orf78	0.34561	0.209238	-0.0263183	-0.0645028
STAP2	0.345431	0.260191	0.0886325	0.118511
AAMP	0.345423	0.152861	0.0550514	0.128632
TRIM25	0.345397	0.189782	0.255951	0.241787
CYB561	0.344934	0.390363	0.331468	0.27563
REEP1	0.344605	0.388233	0.226065	0.333719
POLG2	0.344568	0.152714	0.133015	0.0860809
GDAP1	0.344531	0.247644	0.0943156	-0.0419653
TMED9	0.344464	0.131052	-0.0142734	0.105111
ZG16B	0.344402	0.370122	0.301585	0.422635
L3MBTL1	0.34439	0.179298	-0.160773	0.0542312
POLDIP2	0.344332	0.404983	0.383383	0.374678
MRPL14	0.344289	0.21105	0.257221	0.130074
TOM1L1	0.344155	0.174623	0.243696	0.211398
ZNF444	0.344042	0.215742	0.38644	0.283167
EPC1	0.344016	0.18184	0.174061	0.137934
ZIC3	0.343979	0.227079	0.356744	0.280769
SCP2D1	0.343795	0.316943	0.357892	0.301297
ZBTB9	0.343616	0.342725	0.248244	0.162298
INTS12	0.343567	0.199781	0.315838	0.169626
MED28	0.343401	0.115118	0.131024	0.0776206
EAPP	0.343033	0.293577	0.376351	0.403345
KAT7	0.343032	0.447066	0.59239	0.610839
HSPA1A	0.343001	0.360726	0.343532	0.230751
MSI2	0.342994	0.367404	0.440188	0.308373
NORAD	0.342964	0.301801	0.0731946	0.205336
FAM102A	0.342734	0.433631	0.402678	0.525056
CGN	0.342429	0.367879	0.249142	0.265438
METRNL	0.34233	0.29233	0.181825	0.123629
MLX	0.342325	0.164445	-0.00392881	-0.193589
CLK2	0.342295	0.210358	0.0807274	0.0539311
DDX23	0.342264	0.247799	0.245182	0.209635
KIF12	0.34226	0.299454	0.156999	0.283918
RASEF	0.342126	0.476253	0.477452	0.354861
TMEM121	0.342103	0.18856	-0.0238533	0.220669
CISH	0.341824	0.416762	0.443752	0.460513
ZBTB46	0.34172	0.349494	0.19594	0.301206
CFAP126	0.341631	0.380153	0.0476762	0.235623
MGP	0.341535	0.206119	0.204202	0.253933
TFAP2A	0.341503	0.235175	0.324629	0.205458
RAB5C	0.341398	0.28494	0.134988	0.122852
RRS1	0.341327	0.182595	0.207832	0.0506519
CLPSL1	0.341094	0.155522	0.0783866	0.101276
MTDH	0.340997	0.364203	0.315348	0.244377
EFS	0.340986	0.230172	0.205031	0.214928
GATA4	0.340968	0.199472	0.223533	0.286962
IRF6	0.340948	0.254003	0.122117	0.199655
TIGD6	0.340826	0.40382	0.160283	0.23401
KDM5D	0.3408	0.28109	0.370388	0.0993391
CTPS2	0.340416	0.0638327	0.247455	0.293063
MZT2B	0.340296	0.0435264	-0.0169821	0.0654605
TRIM9	0.340211	0.257018	-0.0109185	0.315928
DSTN	0.340107	0.297947	0.153838	0.100994
MRPL44	0.33993	0.0302142	0.10606	-0.103454
STAR	0.339888	0.34213	0.355343	0.271791
SCNN1G	0.339862	0.230626	-0.0996003	0.143082
ITPKC	0.33938	0.356136	0.471258	0.465067
MREG	0.339379	0.373844	0.0796709	0.173459
PRKY	0.339124	0.237402	0.316505	0.287989
PRPF19	0.339038	-0.048652	0.0641727	-0.0268666
TPRN	0.33889	0.32473	0.450445	0.379684
BRD2	0.33887	0.21632	0.222279	-0.00324998
NDOR1	0.338108	0.399197	0.356431	0.368443
NDUFAF8	0.33807	0.102565	0.0647617	-0.103115
REEP6	0.338018	0.330935	0.261727	0.235497
C8orf37	0.337976	0.151989	0.287529	0.18194
RBM3	0.337943	0.137446	0.039654	0.00673076
ABT1	0.337819	0.165774	0.264825	0.0894089
ABCA3	0.337755	0.237164	0.0538072	0.150838
DNAJC12	0.337601	0.595367	0.257747	0.311481
NDUFA13	0.337513	0.337996	0.47936	0.400443
ZFP36	0.337023	0.417416	0.503773	0.500585
EIF4A3	0.336942	0.14384	0.102882	-0.0968395
CYTH2	0.336924	0.317519	0.216747	0.209858
NBEAL2	0.33688	0.460266	0.286888	0.298683
CA12	0.336837	0.33247	0.331998	0.357011
PSME3	0.336803	0.00550179	-0.0424777	-0.283429
COMMD10	0.336682	0.249634	0.123489	0.144434
PPM1J	0.336677	0.444066	-0.0627633	0.354448
STXBP4	0.336571	0.105588	0.295416	0.17153
ARMH3	0.336444	0.35619	0.264544	0.337925
RITA1	0.336425	0.175686	0.214191	0.293626
PIGN	0.336383	0.190405	0.196954	0.11947
TNS2	0.336346	0.138413	0.156826	0.15145
PSMD13	0.336337	0.352135	0.501757	0.345436
NAGK	0.336205	0.313496	0.15965	0.23782
ENTPD2	0.33603	0.296994	0.291311	0.35354
TMEM270	0.335991	0.280631	0.369291	0.196655
F12	0.335587	0.262815	0.168116	-0.0548808
NLK	0.335375	0.165221	0.129801	0.0541659
EZH1	0.335265	0.0491042	-0.0905878	-0.158145
FBXO28	0.334825	0.340855	0.258219	0.198378
PRRC2B	0.334754	0.146277	-0.0664066	0.0367859
IRS1	0.334719	0.213867	-0.00137451	0.021135
GPATCH1	0.334635	0.214694	0.13585	0.00889628
MDM2	0.334586	0.148362	-0.0476595	-0.0129836
SPTSSB	0.334463	0.349995	0.308014	0.375765
TRIAP1	0.334338	0.186598	0.227459	0.0444827
UFC1	0.33424	0.143545	0.143823	0.0951804
C1orf131	0.334109	0.25988	0.211305	0.100861
YTHDF3	0.333781	0.0936333	0.0975693	-0.0346061
GSC	0.33377	0.233602	0.0336097	0.113982
MAGEB3	0.333729	0.186237	0.298048	0.210336
KMT5A	0.333728	0.273914	0.292272	0.297302
MON2	0.333674	0.212324	0.205775	0.0581739
RTL8B	0.333399	0.120615	0.0713585	0.0631076
MYOD1	0.333387	0.215972	0.328445	0.272373
MBTD1	0.333311	0.224627	0.155049	0.0465295
DAAM1	0.333282	0.430959	0.189863	0.303831
ABCC11	0.333174	0.273659	0.297724	0.105052
WDR20	0.333072	0.159778	0.149518	0.0130965
SLC2A10	0.332903	0.375956	0.365676	0.447346
GPHN	0.332772	0.228422	-0.0241681	0.0311934
ACOT4	0.332629	0.338876	0.0835586	0.231365
RLN1	0.331933	0.431964	0.121451	0.0840649
SNF8	0.331772	0.342424	0.503346	0.454729
YIPF3	0.331716	0.271223	0.416791	0.389701
SPINT1	0.331704	0.485685	0.312578	0.290098
POLL	0.331688	0.150312	0.138112	0.280711
RING1	0.331559	0.19047	0.155025	0.0913267
SEC23B	0.331553	0.321719	0.111481	0.181555
ZNF74	0.331476	0.215373	0.119311	0.141715
NME6	0.331345	0.227435	0.417623	0.329497
PTK6	0.33131	0.552437	0.273223	0.415529
TTC12	0.331307	0.113237	-0.1038	0.0389978
CPSF6	0.331277	0.0330937	0.0534407	-0.124528
ATG16L2	0.331209	0.308361	0.218003	0.278387
ATP7B	0.331206	0.10806	0.298582	0.243134
RABL2A	0.331204	0.0114723	-0.0683451	0.00336573
DOLPP1	0.331192	0.178548	0.218097	0.0215316
TSNAX	0.331047	0.413404	0.201346	0.0865334
TMEM25	0.330904	0.37664	0.152121	0.321526
ZNF41	0.330534	0.206085	0.226023	0.272351
RMND5B	0.330516	0.24871	0.0485735	0.0351693
SURF2	0.330438	0.224327	0.189553	0.0659117
FAM120AOS	0.330354	0.34309	0.174795	0.146922
CHMP6	0.330182	0.187282	0.276953	0.194956
ATP6V1H	0.330148	0.236597	0.271191	0.237929
TEFM	0.329918	-0.0162557	0.0650038	-0.117271
UBC	0.329914	0.361436	0.235799	0.418119
GARNL3	0.329912	0.101678	0.260487	0.0477048
DCAF8L1	0.329885	0.293697	0.139756	0.219855
KRT36	0.329478	0.196728	0.22788	0.14195
RSPO4	0.329462	0.403005	0.118609	0.259211
PRRT2	0.329308	0.150733	0.0966631	0.141363
CHRNA10	0.329283	0.270974	0.359771	0.293194
VN1R1	0.329274	0.232515	0.145155	0.111067
BCLAF3	0.329207	0.0583559	0.0718359	-0.0514277
CPEB3	0.329141	0.38953	0.309275	0.253272
USP40	0.328964	0.296548	0.301445	0.246844
SDAD1	0.328787	0.0745798	0.152157	-0.149991
GADD45G	0.328748	0.442557	0.509695	0.332326
FLAD1	0.328598	0.245833	0.312438	0.1961
PPDPF	0.328552	0.447532	0.131698	0.390677
MAFA	0.328426	0.346001	0.450304	0.348148
ZNF431	0.328384	0.0935208	0.179281	0.167486
HPN	0.328266	0.347705	-0.0326874	0.220282
AGO2	0.328088	0.394279	0.391051	0.37893
BAHD1	0.328	0.186384	0.167332	0.188866
FGFRL1	0.327869	0.314055	0.148589	0.407883
FAM160A2	0.327675	0.227917	0.189448	0.118136
LRRC46	0.327343	0.350727	0.0340992	0.280561
AARS2	0.327045	0.0270043	0.130284	-0.0550923
STC2	0.326939	0.119849	0.0779261	0.111973
DPYSL5	0.326736	0.088009	0.364622	0.138722
FAM214A	0.326726	0.292302	0.343561	0.224209
TBC1D30	0.326723	0.367615	0.499612	0.308416
MMP26	0.326517	0.211642	0.370239	0.169855
CAND1	0.326353	0.0977951	0.0778213	0.0386266
ISOC1	0.326215	0.136862	0.0451771	0.101473
SEMA3F	0.326035	0.283654	0.318979	0.411369
ARID2	0.32601	0.239828	0.0812176	0.0710608
USP21	0.325956	0.316387	0.184807	0.386214
FAM110A	0.325871	0.288608	0.127888	0.230638
ZNF181	0.32564	0.0647849	0.033147	-0.201019
SEPHS2	0.325638	0.23477	0.244589	0.115398
SRF	0.32559	0.0758697	0.17481	0.125432
TSPAN13	0.325585	0.347451	0.379812	0.326177
KIF25	0.325566	0.0571512	0.0713459	-0.163561
GOLT1A	0.325437	0.353683	0.167326	0.0809514
ANKRD40	0.325435	0.260522	0.374629	0.340189
GMEB2	0.325421	0.261213	0.138069	0.263324
TRAF5	0.32527	0.428272	0.248582	0.495396
ERLIN2	0.32525	0.180988	-0.0510977	0.0509655
BCL7A	0.325083	0.234182	0.262433	0.283902
WNT9A	0.324973	0.304503	0.335792	0.328435
GHRL	0.32489	0.471831	0.445827	0.40116
MRPL17	0.324736	0.306168	0.299636	0.218618
CLTC	0.324393	0.256847	0.286287	0.220496
FAM210B	0.324384	0.196956	0.342962	0.209856
KCNA5	0.324189	0.312819	0.359242	0.27833
SEC11C	0.324116	0.174375	0.0433034	-0.102884
BCL2	0.324096	0.214129	0.0405985	0.0757247
MAPKAPK5	0.324046	0.222934	0.137967	0.172851
TOGARAM1	0.323959	0.413437	0.118969	0.247019
REPS2	0.323757	0.367354	0.147627	0.35215
CARD14	0.323647	0.368483	0.269701	0.296579
ITPKB	0.323546	0.237765	0.295731	0.31723
ASTN2	0.323475	0.200114	0.0275426	0.185725
OR11H6	0.323208	0.198898	0.31152	0.342528
OR2W3	0.323098	0.15316	0.219497	0.264606
ADAR	0.323051	0.193112	0.208127	0.169948
ICA1	0.323001	0.200217	0.270495	0.143225
PHF24	0.322913	0.0674774	0.219876	0.10572
NCAM2	0.32264	0.18666	0.112302	0.169379
SHROOM3	0.322481	0.331446	0.239579	0.281002
ZNF497	0.322353	0.340115	0.24697	0.270532
SMYD5	0.322316	0.341144	0.0113238	0.201137
UBN1	0.322277	0.229083	0.195162	0.292907
BPNT1	0.322003	0.447636	0.345751	0.325882
RPS6KB1	0.321947	0.134194	0.270419	0.0226525
SH3GL3	0.321836	0.0724131	0.215323	-0.0216508
SLC35B1	0.321373	0.321624	0.468046	0.39734
CERS6	0.321208	0.397491	0.45115	0.308866
SPINT2	0.321074	0.219396	0.160258	0.133723
PLIN5	0.321007	0.274166	-0.0709798	0.154553
WDR89	0.32076	0.243668	0.0880404	0.133087
RGS9BP	0.320733	0.164236	0.244368	0.274346
FAM234B	0.320643	0.29648	0.270386	0.175178
ALX4	0.320556	0.278149	0.282836	0.215617
EFNA1	0.320542	0.277297	0.301166	0.162073
RABL3	0.320509	0.154198	0.189766	0.130482
NAT9	0.320346	0.327276	0.247425	0.110536
KCNH1	0.320304	0.190831	0.162367	0.133048
ADSS	0.320157	0.315906	0.185293	0.314036
TAF10	0.319936	0.109518	0.141313	0.0730282
SNHG11	0.31985	0.36177	0.131652	0.25962
KRTAP6-2	0.319818	0.329021	0.280999	0.250033
DUSP2	0.31976	0.0821713	-0.0200031	0.133943
TM9SF3	0.319752	0.338104	0.416449	0.303652
SLC22A5	0.319739	0.396057	0.320967	0.41743
PEX11A	0.319735	0.380794	0.350197	0.256432
HLF	0.3197	0.370787	0.316707	0.343244
AIF1L	0.319119	0.135735	0.239164	-0.0469069
PRKAG1	0.318797	0.329982	0.301984	0.306086
SDR39U1	0.31858	0.192093	0.262114	0.256926
ZNF687	0.318503	0.304416	0.221336	0.240939
SLC4A1	0.31848	0.333448	0.217395	0.242028
CT62	0.318425	0.33678	0.324647	0.367294
CALCOCO1	0.318141	0.0785099	0.188348	0.173915
SIRT7	0.318012	0.240963	0.180334	0.177708
ARAF	0.317971	0.226581	0.195828	0.367603
TMUB2	0.317923	0.143055	-0.0850242	0.122906
SYT8	0.317839	0.332649	0.328725	0.218649
PEX11B	0.317827	0.292145	0.253004	0.271085
SERPINA5	0.317742	0.247542	0.126567	0.183383
KAT6A	0.317736	0.083562	0.147013	0.0562956
GABPB1-IT1	0.317648	0.228453	0.26641	0.0812816
MGEA5	0.317642	0.305065	0.141597	0.196952
DCAF5	0.317595	0.183751	0.170443	0.162519
TASP1	0.317486	0.297314	0.0961552	0.107185
SIRT4	0.3174	0.113529	0.273383	0.23702
TACSTD2	0.317386	0.370365	0.210206	0.164723
EXOC6	0.31704	0.28905	0.266308	0.140788
SDF2	0.316999	0.477315	0.412788	0.407355
HSP90AB1	0.316943	0.241289	0.391406	0.275214
CDKN1B	0.316813	0.0878704	0.0659519	0.20806
ZNF234	0.31678	0.207833	0.371051	0.255078
ARHGAP33	0.316769	0.357772	0.560388	0.426415
PPP1R3D	0.316703	0.349566	0.308262	0.341466
UNC119B	0.316629	0.268768	0.0282612	0.12894
SH3BGR	0.316627	0.168023	-0.141567	-0.028391
ZNF500	0.316485	0.366424	0.462171	0.449923
KCTD2	0.316287	0.214677	0.25687	0.161078
NXNL2	0.316283	0.33241	0.116354	0.311785
TRIM11	0.316029	0.34293	0.280894	0.374725
ZNF75A	0.315849	0.157393	0.0367328	-0.0125099
ACSM5	0.315785	0.336584	0.145703	0.219554
EHMT2	0.315593	0.0945368	0.264703	0.154018
PPFIBP2	0.315546	0.243629	0.514163	0.236354
ZNF571	0.315533	0.0632088	0.155746	-0.116349
CERS4	0.315517	0.308658	0.206997	0.316625
SMIM14	0.3153	0.416848	0.460734	0.355042
SDHC	0.315223	0.455324	0.365033	0.453039
SMARCD2	0.315075	0.326363	0.299115	0.274254
EFHD1	0.314978	0.305677	0.248171	0.335895
RPS19	0.314827	0.24015	0.125119	0.290836
CNST	0.314785	0.329018	0.190864	0.320915
CYSRT1	0.314679	0.392792	0.405557	0.364181
SHROOM2	0.31457	0.292456	0.316818	0.437865
SLC5A8	0.314459	0.216963	0.0243444	0.0905134
SPATA2L	0.314433	0.271725	0.397421	0.367226
SPTBN5	0.314421	0.232092	0.261783	0.161165
DOK3	0.314414	0.48935	0.280267	0.368845
SUSD3	0.314344	0.232472	-0.0499112	0.296652
TMEM132A	0.314298	0.167265	0.314682	0.161267
TNS1	0.314289	0.251539	0.442591	0.412346
NEBL	0.314271	0.415775	0.199861	0.294605
ZSCAN16	0.314064	0.033068	0.228719	-0.0684336
RAB25	0.314015	0.429145	0.240395	0.269807
TMEM97	0.313907	0.167166	0.274056	0.1766
KCTD10	0.313605	0.231204	0.0981585	0.207906
TMEM106C	0.31339	0.237479	0.221906	0.351268
WBP1L	0.313379	0.311397	0.160039	0.261507
PPP1R15B	0.31326	0.190986	0.0454161	-0.0847327
CNTN3	0.313231	0.263064	0.366315	0.291958
LINC00847	0.312994	0.0230177	-0.0531869	0.0104236
RBM24	0.31298	0.147606	-0.104031	0.0978044
SOWAHA	0.312946	0.253033	0.0721213	0.243702
EVX2	0.312859	0.304397	0.240079	0.224898
SLC25A39	0.312835	0.174714	-0.0619896	0.078192
HDDC3	0.312728	0.151827	0.0692038	0.0919531
MYRFL	0.312594	0.34648	0.26799	0.259353
KRT19	0.31254	0.247057	0.168279	0.201951
ALKBH2	0.312488	0.0830663	0.0927387	-0.0032722
SLC27A3	0.312475	0.100887	0.198012	0.0186058
CCDC125	0.312456	0.438103	0.428005	0.44365
COASY	0.312294	0.169283	-0.0106245	0.069508
UBFD1	0.312202	0.303312	0.160934	0.276448
CST9	0.312191	0.388593	0.186297	0.354495
PROZ	0.311717	0.351502	0.362007	0.371561
TYW1	0.311714	0.339072	0.107289	0.10401
DYNLRB2	0.311701	0.423715	0.385821	0.420748
SLC38A1	0.311694	0.228085	0.259218	0.10486
ALG3	0.31164	0.385483	0.272157	0.33009
TBX1	0.311505	0.428301	-0.00278316	0.289969
LDLRAD3	0.311492	-0.0866913	0.199841	0.00518383
OR51E1	0.311407	0.17058	0.185356	0.101427
SPOUT1	0.311363	0.143527	0.313024	0.185181
GPATCH2	0.311362	0.261917	0.0682876	0.199993
KBTBD6	0.311319	0.148676	0.0952646	0.0169954
GNPTG	0.311301	0.260356	0.146744	0.128723
EMC2	0.311255	0.408283	0.385453	0.191712
GOLGA2	0.311142	0.445745	0.375568	0.370245
APOL5	0.311083	0.297456	0.359761	0.279411
ZNF692	0.311037	0.316299	0.136159	0.186949
ATP8A2	0.310964	0.241713	0.22006	0.216755
DALRD3	0.310817	0.219931	0.315203	0.350287
FLNB	0.310759	0.186205	0.216591	0.142117
RBM10	0.310598	-0.00835653	-0.0167501	0.0577432
MORC2	0.310517	0.119326	0.112996	0.0558966
PDK2	0.310478	0.487146	0.524734	0.619423
TRAPPC6A	0.310414	0.313257	0.239166	0.296177
OR6N1	0.310337	0.0374943	0.119604	0.301691
LENG1	0.310319	0.308509	0.286031	0.307114
ZNF324B	0.310313	0.407374	0.288063	0.33436
ARF1	0.310287	0.420283	0.276397	0.49133
MEST	0.31022	0.100283	0.0704727	-0.0765165
NDUFB11	0.310198	0.0242927	0.0380916	0.130052
ANK3	0.310191	0.206883	0.251512	0.156253
DOK2	0.310003	0.367589	0.372686	0.259942
LOC101927178	0.309977	0.213964	0.341873	0.305018
CTR9	0.309944	0.21551	0.176662	0.0862868
HPS6	0.309914	0.18474	0.229371	0.362276
C9orf116	0.309847	0.260896	0.135157	0.339477
NDUFB5	0.309846	0.241229	0.0888565	0.0315622
BECN1	0.30982	0.258704	0.165393	0.0450124
UQCRB	0.3098	0.0730355	0.159107	-0.0838821
USP13	0.309767	0.0911129	-0.0768346	0.0414348
DGKE	0.309558	0.0849222	0.229326	0.0196863
STRBP	0.309482	0.145778	0.0850368	0.046443
SPATA20	0.309441	0.324427	0.414727	0.426062
RAB11FIP1	0.309434	0.346589	0.103191	0.28271
H2AFY	0.309253	0.439584	0.231769	0.329305
SIN3A	0.309235	0.111248	0.0754878	-0.0537025
VPS25	0.309225	0.185481	0.0848436	-0.0215636
INO80B	0.309099	0.342808	0.039176	0.141208
GAA	0.309004	0.0643959	0.0552997	0.112683
KDM3B	0.308851	0.225571	0.0299796	0.156706
BMI1	0.308817	-0.0433673	0.0629449	-0.0564136
XBP1	0.308774	0.423306	0.375548	0.343594
TRIM27	0.308724	0.22108	0.374411	0.110418
CCR4	0.308711	0.291349	0.151394	0.106688
AGR3	0.30871	0.444575	0.298814	0.481938
VAMP8	0.308698	0.231669	0.222901	0.239301
MRPS35	0.308627	0.0699351	0.176815	0.142885
WDR61	0.308561	0.326494	0.150875	0.137413
PGRMC2	0.308558	0.285398	0.226817	0.327379
HIST1H2BN	0.308554	0.240446	0.0771091	0.140153
NSUN6	0.308345	0.0946879	0.158488	0.0613454
CNTFR	0.308123	0.29574	0.184408	0.331365
FITM2	0.308113	0.318118	0.033507	0.14735
AFM	0.308026	0.0614765	0.215145	0.0778334
KBTBD4	0.30798	0.152127	0.0600978	0.138468
ZC3H4	0.307868	0.164979	-0.0270101	0.0671838
TMEM30B	0.307839	0.525564	0.377921	0.353788
OR52J3	0.307801	0.169049	0.200984	0.0891313
LRFN2	0.307743	0.267806	0.506649	0.365053
HOMER2	0.307695	0.112497	0.199501	0.0623587
MED6	0.307677	0.231004	0.150427	0.0161261
CDH1	0.307645	0.297073	0.176245	0.204942
CDS1	0.307562	0.367876	0.247057	0.225058
TSR2	0.30755	0.133215	0.368079	0.359857
PRLR	0.307496	0.34371	0.270738	0.272013
EPCAM	0.307483	0.229375	0.148065	0.0858025
RLN2	0.307453	0.292741	-0.0646039	0.0834372
43525	0.307403	0.414118	0.417092	0.436608
KIAA1324L	0.306635	0.182765	-0.152005	-0.0930347
C11orf80	0.306602	0.359337	0.28862	0.28478
ACAD10	0.306557	0.314251	0.0597505	0.154439
TTLL11	0.306463	0.230176	0.350137	0.193535
STOM	0.306459	0.0920564	0.16391	-0.105313
PHRF1	0.306434	0.167708	0.233385	0.209106
CYB561D1	0.306428	0.24121	0.126228	0.171205
RARG	0.306427	0.565236	0.405446	0.578442
PPP4C	0.306392	0.240686	0.294634	0.312529
RSPH4A	0.306356	0.205809	-0.0441876	0.102468
GMFB	0.306316	0.183953	0.0627171	0.0969801
HTR7P1	0.306229	0.214867	0.0233479	0.252119
UNG	0.306195	0.210563	0.145764	0.239968
MYEF2	0.306054	0.0529104	0.137135	0.0751083
P2RY2	0.305875	0.35545	0.445947	0.297367
GNS	0.305755	0.149151	0.0471514	0.179447
TMEM186	0.305669	0.240633	0.147664	0.233587
SFTPD	0.305618	0.137687	0.0808713	0.143631
LDOC1	0.305601	0.140353	0.0768983	0.147927
LRCH3	0.305097	0.137493	-0.0669957	-0.0877821
RLN3	0.304951	0.314278	0.141532	0.174236
ZNF691	0.304913	-0.0961359	0.0723851	0.00179633
VCPKMT	0.304876	0.180043	-0.0823055	0.0102464
TUBA3C	0.30476	0.181515	0.0514266	0.118947
TAF9B	0.304399	0.13203	0.269678	0.188474
BTBD7	0.304341	0.173066	0.165151	0.00267091
KRT27	0.304327	0.266235	0.207884	0.261941
KCNK15	0.304206	0.0508507	-0.137004	0.030058
RABL2B	0.304156	0.17584	-0.100458	0.0999764
NAPA	0.304139	0.47003	0.394237	0.447488
THBS3	0.304078	0.178261	0.0313145	0.165456
FAM174A	0.30401	0.267032	0.247973	0.2824
CCNI	0.303948	-0.00386927	0.0983803	0.0584102
CLEC11A	0.303898	0.175434	0.191473	0.158953
PIGO	0.303883	0.111857	0.158816	0.228634
SPOPL	0.303862	0.14587	0.121708	-0.0034468
IKBKB	0.303822	0.0386654	0.19831	0.0861084
SPRYD7	0.303702	0.0779063	0.254427	0.0308128
FOXI3	0.303687	0.217355	0.374388	0.125399
CBLN1	0.303624	0.264248	0.0465964	0.0466984
JMJD8	0.303617	0.355786	0.167546	0.494298
ARL8B	0.303615	0.309574	0.143048	0.055043
CDC42BPB	0.303513	0.223888	0.167067	0.178154
C1orf189	0.303428	0.43445	0.0868566	0.172696
POP5	0.303383	0.164623	0.224651	0.085364
POLE	0.303355	0.197807	0.176902	0.156974
SMIM5	0.303338	0.296331	0.454095	0.386108
COBL	0.303242	0.483623	0.386381	0.220468
RNFT1	0.303005	0.225741	0.155281	0.132725
APH1A	0.302987	0.225099	0.361089	0.231435
MT1JP	0.30297	0.0682401	-0.00611169	-0.102037
POC1B	0.302931	0.233424	0.121884	0.196863
GPR68	0.302838	0.228651	0.106562	0.288111
C3orf62	0.302826	0.267217	0.265968	0.191163
LRRC75B	0.302698	0.219777	0.264727	0.284667
RDH16	0.302555	0.0987467	0.210295	0.163741
MCM3AP	0.30244	0.130903	0.177558	0.0515482
PCNX2	0.302276	0.211582	-0.015111	-0.030193
PLXNB1	0.302193	0.139748	0.165998	0.123244
HMGCLL1	0.302169	0.0846631	0.0862408	0.0685868
NME3	0.302097	0.138587	0.19506	0.261309
UBE2Z	0.301979	0.491399	0.585238	0.620143
PHB	0.301925	0.446893	0.526893	0.510486
PLA2G4F	0.301761	0.462198	0.585871	0.57726
SLC7A2	0.301712	0.221858	0.0817524	0.191085
EDC3	0.301618	0.161445	0.111444	0.0668735
VPS41	0.301548	0.326395	0.468368	0.328877
C12orf66	0.301505	0.237366	0.196383	0.210561
YPEL1	0.3015	0.168255	0.0680813	0.185543
RABGAP1	0.301362	0.246417	0.176488	0.0811589
PPP1R13B	0.301308	0.214913	0.208183	0.147126
MTMR4	0.301303	0.157478	0.303971	0.177498
MYO1H	0.301235	0.346435	0.0711559	0.0893309
JPT2	0.301083	0.396857	0.395098	0.406262
GPR107	0.300932	0.179261	0.194186	0.143241
POU3F1	0.300926	0.0605689	0.133366	0.185545
ZNF107	0.300576	0.11289	0.0690873	-0.21854
KCTD6	0.300564	0.325206	-0.0507677	0.0875456
THAP7	0.300475	0.340739	0.222643	0.263543
PLPP2	0.300374	0.482854	0.241264	0.247428
YTHDC1	0.300325	0.153484	0.0382679	0.000796909
DIP2B	0.300251	0.321873	0.416323	0.269442
SRSF1	0.300244	0.169361	0.135106	-0.0117448
ACER1	0.300216	0.496819	0.314332	0.278336
CALCOCO2	0.300177	0.506909	0.579148	0.598783
C1QTNF8	0.299927	0.191447	0.235287	0.249943
GHRHR	0.299912	0.260056	0.267994	0.183475
ARL1	0.299906	0.106545	0.157884	0.202103
OSCP1	0.299743	0.304092	0.159462	0.287925
CLEC12A	0.299695	0.176499	0.155308	0.150168
CAMP	0.299656	0.423616	0.395655	0.387051
S100A7L2	0.299564	0.375241	0.257498	0.123012
LRSAM1	0.299552	0.257913	0.231279	0.298364
DOK7	0.299533	0.408936	0.252838	0.419115
CALML6	0.299341	0.376954	0.36087	0.427128
CLCA4	0.299311	0.228421	0.262164	0.19976
TEX14	0.299274	0.0628731	0.195226	0.182009
POLR2L	0.299201	0.234267	0.302765	0.175153
RNF187	0.299177	0.220558	0.0936104	0.124869
ERCC4	0.299147	0.217675	0.321535	0.209916
TMEM141	0.299109	0.272749	0.257591	0.24778
TFAP2C	0.298934	0.46732	0.168539	0.301923
IKZF3	0.298652	0.210002	0.30985	0.263441
SDF2L1	0.298555	0.153517	-0.104866	-0.0103127
VEZF1	0.298434	0.273469	0.220524	0.204612
CRYGS	0.29838	0.240836	0.11754	0.157125
SUFU	0.298218	0.15992	0.287254	0.328243
UCKL1	0.298167	0.314854	0.360313	0.395888
C9orf57	0.298166	0.215653	0.110534	0.166986
SLC1A2	0.298134	0.224379	0.0893542	0.162833
PCBP2	0.298128	0.185065	0.0494583	0.0691387
SH2D3C	0.298015	0.268437	0.0139591	0.212288
MFN1	0.297991	0.310093	0.247962	0.170226
POLR2K	0.297883	0.450581	0.482796	0.299637
FBXO9	0.297454	0.115942	0.220246	0.0783127
LECT2	0.297298	0.085204	0.303266	0.0909534
DNAJA4	0.297273	0.404718	0.398393	0.326176
PAX9	0.297249	0.200986	0.399459	0.253338
CRYAA	0.297023	0.360813	0.310674	0.419953
DCXR	0.296932	0.350019	0.293262	0.263746
SRP54	0.296907	0.205736	0.235547	0.167364
TMEM67	0.296662	0.354024	0.178385	0.0839091
SELENOP	0.29662	0.201561	0.227611	0.16087
ZNF623	0.296592	0.233444	0.29042	0.235739
HEATR4	0.296519	0.386698	0.26011	0.362829
BRAP	0.296355	0.150441	0.0604326	0.12204
LPIN3	0.296231	0.00875982	-0.250412	-0.0402143
ACADSB	0.295933	0.394193	0.389378	0.345586
SERP1	0.295833	0.113838	0.125526	0.0424319
TSPAN12	0.295784	0.243193	0.407337	0.311542
OR2L13	0.295675	0.275407	0.29056	0.158425
TAOK3	0.295557	0.317164	0.234646	0.255824
SLC39A9	0.295483	0.337172	0.229158	0.206494
DAZAP2	0.295426	0.378035	0.0824966	0.234098
CD19	0.295398	0.396544	0.562606	0.494075
UNCX	0.295374	0.251999	0.368697	0.4668
TIMM17B	0.29523	0.0993933	0.0296372	0.21202
HELZ	0.295229	0.231218	0.289405	0.0686199
ARL3	0.295116	0.142411	0.150493	0.225418
SLC25A1	0.295053	0.175598	0.0836223	0.234164
ZNF205	0.294963	0.395079	0.167228	0.354191
SPTLC3	0.294942	0.128042	0.212441	0.274155
TMBIM6	0.294868	0.386067	0.20508	0.271098
RFNG	0.294807	0.105709	0.00651786	0.0440887
GP2	0.294805	0.249067	0.207243	0.212955
MSH3	0.294651	0.397198	0.136795	0.14367
POLR3F	0.294576	0.154083	-0.0561769	-0.0582476
VWC2L	0.294571	0.125545	0.0657152	0.0915869
SCNN1B	0.294562	0.154228	0.0566089	0.1763
HDGFL3	0.294352	-0.00543153	0.0415798	-0.0136531
DHH	0.294255	0.153487	0.406887	0.17794
MYO1D	0.293831	0.191682	-0.0136555	0.0388443
CHIC1	0.293712	0.0546189	0.0524877	0.112577
ZFYVE1	0.293687	0.281085	0.306448	0.316827
MROH5	0.293562	0.183188	0.29865	0.0463496
CDK20	0.293547	0.294682	0.165647	0.19259
ACTL8	0.293446	0.137351	0.254609	0.260136
ATG9B	0.293385	0.2379	0.125736	0.252538
PIP	0.292929	0.276641	0.509353	0.306967
PSEN2	0.292915	0.371552	0.111506	0.206053
GABRR3	0.292784	0.401344	0.333844	0.22242
BTRC	0.292769	0.344468	0.44908	0.441315
THAP6	0.292665	0.482084	0.336378	0.307222
URAD	0.292494	0.26813	0.337059	0.241135
ZNF814	0.292414	0.17543	0.162542	0.172707
LRP2	0.292399	0.229924	0.181061	0.165885
URM1	0.292335	0.194515	0.223856	0.206877
CUL9	0.292309	0.126057	0.0924425	0.159121
SSBP2	0.292305	0.239782	0.128044	0.0463599
SEMA4C	0.292297	0.0796268	-0.0518402	0.0940767
PRPF6	0.292287	0.311485	0.265692	0.424858
P2RX4	0.292244	0.158634	0.0070622	0.132555
UTP3	0.292228	0.217984	0.194887	-0.0132343
SKIDA1	0.292203	0.418243	0.164582	0.367076
PYCR3	0.29216	0.412685	0.304329	0.353105
CCDC59	0.292088	0.122386	0.0231426	0.0421345
ACSF2	0.291959	0.223694	0.369915	0.411655
RBM45	0.291906	0.133226	0.313215	0.0182413
RAB14	0.291885	0.122803	0.198314	0.0956191
WDR31	0.291788	0.36823	0.0971996	0.320002
ZNF189	0.291757	0.010039	0.0803978	-0.0477618
TBCCD1	0.29173	0.134853	0.097921	0.0117482
SLC29A1	0.29171	0.189415	0.202427	0.215734
SETD6	0.291591	0.343065	0.322146	0.294366
SLC25A10	0.291295	0.232658	0.187101	0.173167
TNKS2	0.291289	0.119067	0.0743165	0.0450113
CYSLTR2	0.291101	0.265625	0.34508	0.397082
YWHAZ	0.290957	0.372696	0.241435	0.263927
FOXD4	0.29076	0.269911	0.223522	0.209779
PIK3C2B	0.290748	0.281069	0.224914	0.19304
OGFR	0.290719	0.16334	0.0456127	0.293141
C2CD2L	0.290556	0.215223	0.150087	0.194547
ZNF621	0.290535	0.276372	0.157093	0.11221
C14orf180	0.290473	0.380275	0.396902	0.401694
MORN3	0.290369	0.175468	0.0969504	0.126733
RALGAPA1	0.290265	0.156977	0.202496	0.0898867
CUL3	0.290181	0.0994224	-0.0419423	-0.0664534
TRAPPC2	0.290035	0.0874577	0.106276	0.211726
IL18BP	0.289938	0.366225	0.259966	0.289075
NXNL1	0.289903	0.268676	0.311601	0.389248
GFM1	0.289867	0.21946	0.0765158	0.196844
KLF6	0.289729	0.19292	0.197587	0.24202
MAD2L1BP	0.289712	0.230335	0.177459	0.118276
SPRTN	0.28971	0.204468	0.135776	-0.0306521
TTC8	0.289698	0.29765	0.10119	0.163944
USP7	0.289686	0.331695	0.20143	0.185161
FBXO22	0.289681	0.132718	0.123819	-0.0214884
CXCL14	0.289566	0.0591408	0.083424	0.0661981
MSI1	0.28951	0.159536	0.0815467	0.191133
SPTLC2	0.288797	0.425337	0.383124	0.353701
SOAT2	0.288784	0.124788	0.0528057	0.0198373
ZNF77	0.288779	0.0365259	0.215184	-0.130323
OR6B2	0.288565	0.278629	0.29919	0.281345
SPPL2B	0.288433	0.124829	0.181923	0.158708
C16orf72	0.288381	0.174576	0.116717	0.175453
SMUG1	0.288341	0.325277	0.219447	0.279021
POP4	0.288282	0.0195864	0.172853	0.044302
SPR	0.28823	0.193739	0.0376443	0.0229692
ADAMTS13	0.288224	0.269307	0.0633505	0.250493
DOHH	0.28822	0.266259	0.124282	0.13732
ZBED5	0.288178	0.198437	0.0936362	0.0376715
MCCC1	0.288044	0.299	0.162585	0.214131
HTN3	0.28776	0.173377	0.0593803	0.0436384
CES5A	0.287714	0.131509	0.290066	0.0459422
ARHGAP35	0.287603	0.373779	0.184433	0.244616
TLR8	0.287177	0.29988	0.367103	0.288814
KIF5C	0.287177	0.0234104	0.146148	0.0374243
KRTAP21-2	0.286939	0.239019	0.122561	0.233162
SPEF1	0.286842	0.483022	0.218779	0.381439
PRPH	0.286764	0.26349	-0.0382524	-0.0664693
RAB40B	0.286709	0.260714	0.199483	0.187977
DLST	0.286642	0.238753	0.128038	0.111912
SNAP47	0.286544	0.282075	0.281062	0.34029
CD81	0.286443	0.143397	0.102652	0.199437
ACTR10	0.286415	0.223339	-0.0112767	0.0650131
HIRIP3	0.286388	0.0987995	0.167038	0.133857
TBC1D20	0.286251	0.166741	0.0568767	0.263727
OSGIN1	0.286219	0.433647	0.265572	0.421434
THBS1	0.285977	0.164789	0.0536936	0.0357031
BRI3BP	0.28597	0.164317	0.142252	0.0937261
ATXN2	0.285955	0.220474	0.0973058	0.287708
ENPP5	0.285855	0.433486	0.139476	0.262927
FUT1	0.285829	0.388671	0.0528378	0.157211
INTS3	0.285802	0.224742	0.128995	0.226433
KRR1	0.285781	0.185985	0.111106	0.0135974
CASD1	0.285776	0.2556	0.256565	0.104554
PRR19	0.285745	0.24928	0.109518	0.210307
PPP1R14D	0.28562	0.408236	0.509942	0.490431
INPP4B	0.285578	0.220588	0.161065	0.273302
PTEN	0.285537	0.114112	0.314424	0.0633365
CDK9	0.285487	-0.016672	0.135293	-0.0210768
TLE3	0.285373	0.268443	0.0520114	0.196277
AGR2	0.285344	0.327697	0.446633	0.44007
EIF4A2	0.285171	0.0663426	-0.0686891	-0.0775455
NSF	0.285168	0.348528	0.0352083	0.0761878
ITGAL	0.285158	0.392917	0.429887	0.423642
THUMPD1	0.28508	0.251569	0.176027	0.139775
ISCU	0.285041	0.258687	0.0251599	0.058498
PAK4	0.284969	0.348181	0.309631	0.284457
CAMKK2	0.284826	0.301879	0.31201	0.311931
HAX1	0.284817	0.14741	0.14129	0.0260014
IRGQ	0.28469	0.257157	0.266248	0.218353
CXXC5	0.284656	0.311875	0.155687	0.250209
CELSR2	0.284653	0.299017	-0.0731647	0.00305831
PLLP	0.284652	0.164072	0.175151	0.0371427
TMEM70	0.284604	0.00308589	0.030815	-0.136761
ZNF235	0.284588	0.0954053	0.145303	0.0654021
C12orf73	0.284527	0.151861	0.122704	0.08268
UBE3A	0.284362	0.116123	0.116606	-0.0859991
KSR2	0.284155	0.301721	-0.00103428	0.0551175
TIMELESS	0.284148	0.0739269	-0.00799336	-0.0160404
VIPR2	0.284109	0.183599	0.373565	0.371577
TRIQK	0.284078	0.390693	0.435674	0.413122
OR10P1	0.283914	0.242566	0.331497	0.236648
ARC	0.283901	0.366582	0.0829055	0.157455
SUOX	0.283889	0.32502	0.338928	0.347184
CDKN2AIPNL	0.283876	0.139183	0.0617433	0.116608
UBQLN4	0.28361	0.257213	0.122798	0.165046
KRT8	0.283588	0.171373	0.184212	0.131195
CLU	0.283507	0.208897	0.287911	0.211851
ERH	0.283453	0.072016	0.0285499	0.00835187
SLC25A2	0.28331	0.354635	0.249197	0.323243
RHOD	0.283282	0.204485	0.240802	0.3861
EVL	0.283246	0.314206	0.295655	0.257336
APTX	0.283117	-0.000603145	0.114921	0.0927704
C19orf48	0.283086	0.160323	0.154919	0.0414646
PCDH19	0.283084	0.0639428	0.0398954	0.0121957
ZNF786	0.283039	0.0449084	0.154255	0.103841
SRC	0.282982	0.0952729	-0.131393	0.0649462
MLXIP	0.282953	0.195574	0.0376953	0.0352997
MYLIP	0.282938	0.121729	0.218152	0.235352
SENP2	0.282894	0.244966	0.142641	0.175309
LRTOMT	0.282847	0.316818	0.281839	0.302962
NDST4	0.282795	0.202516	0.223859	0.264369
LASP1	0.282784	0.234048	0.445407	0.415621
DIP2C	0.282611	0.065265	0.106408	0.140235
AR	0.282595	0.176454	0.464988	0.29049
RNF13	0.282564	0.366924	0.217454	0.262907
ABCA12	0.282509	0.25967	0.0498616	0.00139097
CFHR3	0.282467	0.205164	-0.0405721	0.159519
PTDSS2	0.282375	0.100122	0.199065	0.239183
CERS5	0.282232	0.155542	0.0472779	0.0814586
GZMK	0.282185	0.311117	0.337646	0.361128
IP6K2	0.282164	0.03369	0.12873	0.0495026
FGD3	0.281971	0.297202	0.0957451	0.364437
PKP4	0.281936	0.0762265	0.24864	0.168783
AP1G2	0.281841	0.230671	0.13144	0.226961
HSPA14	0.281784	0.110803	0.307336	0.142252
VAV3	0.281649	0.270455	0.243932	0.146963
RASAL3	0.281558	0.308494	0.229553	0.273143
GOLGA1	0.281517	0.309048	0.317643	0.17613
NRF1	0.281502	0.200483	0.0423151	0.00099943
C15orf53	0.281502	0.383061	0.385078	0.305576
KRTAP19-1	0.281426	0.210417	0.398438	0.252522
ZNF429	0.281423	0.151969	0.21629	0.139917
TIMM13	0.281406	0.184598	0.345776	0.172717
AGMO	0.281388	0.0868719	0.0961898	-0.00493638
RAB39B	0.281339	0.183255	0.233118	0.119329
TNRC6C	0.28133	0.268983	0.236303	0.142739
KRT3	0.281311	0.328076	0.276166	0.390105
TRDN	0.281219	0.183554	0.208861	0.124252
KRT37	0.281197	0.268394	0.18418	0.253246
C19orf47	0.281177	0.190113	0.454236	0.266549
SH2D3A	0.281088	0.340213	0.268919	0.184227
GPR25	0.280847	0.290676	0.354423	0.33396
LRRC27	0.280795	0.342673	0.231275	0.349242
SH3BP5L	0.280747	0.273616	0.300984	0.360599
PHF20	0.280714	0.312825	0.102598	0.23844
CAMK2B	0.280686	0.070928	0.102365	0.19723
MAPKAPK2	0.280625	0.283989	0.0100626	0.041711
TULP4	0.2806	0.41424	0.273836	0.376874
TMEM268	0.28056	0.213461	0.163704	0.0803421
ITPR1	0.280547	0.328712	0.258536	0.174965
ZNF213	0.280464	0.442329	0.28984	0.414495
OXSM	0.280461	0.199377	0.239289	0.106538
HERC1	0.280443	0.135412	0.255573	0.182672
DNAJC1	0.280271	0.106202	0.174432	0.150975
GNMT	0.280206	0.200029	0.238269	0.0650788
VDR	0.280193	0.349407	0.365701	0.321866
TMEM229A	0.280156	0.185514	0.291062	0.205509
LOC101928160	0.280131	0.274645	0.324264	0.296111
RBM19	0.280096	0.402636	0.234188	0.326808
BOK	0.280078	0.0795199	-0.133333	0.0630698
IFITM10	0.280045	0.500263	0.259022	0.410903
POGZ	0.279974	0.0682246	0.0330029	-0.104383
ZNF767P	0.279747	0.181147	0.119079	0.17054
CLDN9	0.279734	0.234508	0.131424	0.186127
SYCN	0.279634	0.229665	0.182325	0.19875
NOL4L-DT	0.279573	0.201797	0.291161	0.234009
ROGDI	0.279521	0.408447	0.274903	0.363864
SLC6A20	0.279376	0.209314	0.296354	0.14178
ABCC8	0.27934	0.288882	0.289552	0.32472
ATP2A1	0.27934	0.219745	0.0344835	0.121753
FAM46C	0.279297	0.433704	0.242314	0.37319
CACFD1	0.2792	0.37472	0.497794	0.442517
DNPH1	0.27918	0.0889587	0.0842552	0.110563
POMT1	0.279093	0.132385	0.271491	0.226567
NPY5R	0.279049	0.299891	-0.0534813	0.0880377
ZNF548	0.279046	0.201539	0.205669	0.269224
SLC6A12	0.278866	0.158681	0.135179	0.185264
MRGPRX1	0.278786	0.187815	0.268977	0.156267
CCDC57	0.278763	0.299212	0.311247	0.273914
FKRP	0.278637	0.103763	-0.103351	-0.123332
PIGP	0.278569	0.0771262	0.0382758	0.0189434
ST6GALNAC2	0.27856	0.338947	0.385209	0.34909
PSENEN	0.278557	0.345263	0.269177	0.274279
GRWD1	0.278413	0.273086	0.338956	0.265698
SPATS2	0.27836	0.302647	0.197936	0.216454
MED13	0.278298	0.078949	0.0586996	-0.148022
DICER1	0.278248	0.18131	0.189842	0.0197729
DCAF13	0.278234	0.366931	0.351235	0.203363
NIPA1	0.278226	0.120835	0.111148	0.12814
NUBP2	0.278215	0.292663	0.263176	0.35779
C2orf71	0.278197	0.246398	0.459483	0.292859
KRT24	0.278161	0.309909	0.443332	0.195916
PPP1R13L	0.27814	0.417964	0.164347	0.158307
PGAP2	0.278138	0.275696	0.0685793	0.0659711
PCDHGA1	0.278079	0.25634	0.215861	0.0625012
SUCO	0.278075	0.184931	0.340906	0.196464
SKP1	0.278057	0.402403	0.145223	0.361588
MOB2	0.277991	0.253534	0.340563	0.22795
SYT4	0.277689	0.294255	0.33602	0.306625
ZNF236	0.277554	0.0586003	-0.046034	-0.0391901
C21orf2	0.277535	0.194339	0.497505	0.353144
ZFP3	0.277515	0.0738135	0.307076	0.0399792
BBS10	0.277472	0.111726	-0.0150562	-0.0039714
NT5C	0.277311	0.322114	0.0871213	0.106819
CANT1	0.277216	0.276685	0.287639	0.309184
NKIRAS2	0.277136	0.138268	-0.177177	-0.175869
RPP25L	0.277102	0.0625562	0.011523	0.118493
CATIP	0.277064	0.167665	0.227009	0.222233
PANK3	0.277062	0.298698	0.104319	0.0205901
WAPL	0.277001	0.0105192	0.0549184	0.000745393
RHOB	0.276925	0.335201	0.483495	0.426503
PPP1R10	0.276899	0.218793	0.339452	0.279503
ULK3	0.276891	0.233437	0.0871807	0.0685316
UMPS	0.276847	0.242415	0.231985	0.179436
SELENBP1	0.276768	0.371495	0.228601	0.259447
FAM219B	0.276724	0.374621	0.0604769	0.0630734
MPIG6B	0.276714	0.0924345	0.224436	0.228626
ATG16L1	0.276657	0.37446	0.393325	0.30312
ATG4B	0.276622	-0.0342368	-0.0813751	0.0975072
CHMP4C	0.276588	0.436932	0.374478	0.132902
ABI1	0.276582	0.0788361	0.0176397	0.103684
PDE7A	0.276542	0.130643	0.0438736	-0.214019
UBE2G2	0.276521	0.0289095	0.158139	-0.149134
CRADD	0.276328	0.124725	-0.0333083	0.0994751
ARRDC1	0.276222	0.342349	0.365562	0.36572
IFT46	0.276105	0.191989	-0.0677569	-0.0468242
DCAF10	0.276079	0.286824	0.0191263	0.147167
SDR16C5	0.276029	0.352187	0.409096	0.3503
RAB22A	0.276028	0.185645	0.277175	0.268173
RHAG	0.275829	0.201473	0.378398	0.316856
GGA3	0.275814	0.15424	0.104514	0.00920795
TUBD1	0.275807	0.120704	0.257125	-0.00502275
PRSS8	0.275626	0.445222	0.390179	0.451776
CDC123	0.275598	-0.0399771	0.0360626	0.0100068
MRPL46	0.275559	0.0410864	0.197049	0.0325004
KIF16B	0.275506	0.361454	0.302671	0.386288
BSDC1	0.275453	0.255605	0.381063	0.333265
SLX4IP	0.275357	0.253484	0.177365	0.205344
USP54	0.275262	0.208664	0.0840974	-0.0494899
SIPA1L2	0.275143	0.215038	0.0208652	0.00911522
KIFC2	0.275056	0.501981	0.434699	0.433405
ZNF140	0.275044	0.0820415	0.0920456	-0.0858962
HDAC11	0.274772	0.607524	0.396498	0.627025
SLCO1B1	0.27477	0.104876	-0.0722131	0.00185757
DARS2	0.274745	0.250326	0.245257	0.227188
SYT1	0.274511	0.267474	-0.175558	-0.0488481
GPS1	0.274417	0.137552	0.182865	0.156583
ZFYVE27	0.274372	0.0499249	0.160693	0.193012
ARHGAP36	0.27437	0.199075	-0.0470852	0.040185
WDR5B	0.274286	0.297701	0.212539	0.258871
TMEM131L	0.274086	0.417106	0.229159	0.378189
SNRPF	0.274069	-0.023233	0.0235081	-0.0689211
TOX4	0.273955	0.274888	0.431438	0.343415
PIAS4	0.273949	0.14495	0.136404	0.204129
COPRS	0.273804	-0.0695436	-0.0971395	-0.115775
SCN1A	0.273732	0.142097	0.215904	0.171686
CD5L	0.27343	0.13656	0.401282	0.262006
ANKRD66	0.273247	0.205937	0.0545271	-0.0665694
SPRYD4	0.273231	0.267136	0.19521	0.111754
RAB17	0.273071	0.327518	0.146935	0.213034
ZNF233	0.272993	0.107054	0.174812	0.141691
ROR2	0.272978	0.232334	0.186976	0.285759
GABBR1	0.272931	0.15597	0.152811	0.199619
FBXO46	0.272914	0.227943	0.344031	0.252476
UPK1A	0.272759	0.416901	0.297267	0.432393
ZNF641	0.27264	0.108104	-0.00233066	-0.0263551
TCF15	0.272453	0.151158	0.103664	-0.0321864
NPDC1	0.272428	0.343081	0.204123	0.239828
LILRA5	0.272348	0.146527	0.419403	0.175627
PPP1R21	0.272256	-0.0288366	-0.024593	-0.137174
NELFB	0.272119	0.161553	0.255314	0.229566
FICD	0.272111	0.102582	-0.180829	-0.0428988
PLEKHJ1	0.272085	0.037161	0.1896	0.118696
TSC2	0.271882	0.301897	0.0994877	0.330164
CLPTM1	0.271878	0.210043	0.245459	0.235031
UQCRQ	0.271871	0.343092	0.415357	0.387801
ZNF839	0.271834	0.165076	0.166083	0.0357278
FUZ	0.271827	0.181225	0.158254	0.255961
ANP32A	0.271822	0.0936014	0.235909	0.0739485
P2RY10	0.271774	0.16253	0.120178	0.202433
SGTA	0.271768	0.0680458	0.0938346	0.0906233
KDM4E	0.271664	0.316033	0.32864	0.224271
CARD19	0.271456	0.19541	0.1197	0.269514
OR7G1	0.271408	0.321547	0.28199	0.204346
AP2B1	0.271187	-0.017891	-0.0671304	0.0536099
PIH1D3	0.271091	0.158571	0.35523	0.242086
VEZT	0.271066	0.246532	0.193231	0.176448
PYCR1	0.270959	0.15419	0.282206	0.134968
CADM3	0.270955	0.339764	0.390279	0.403708
GRID2	0.270878	0.0832073	0.220726	0.124831
EPS8L1	0.270873	0.437746	0.352365	0.387107
HNRNPA0	0.270817	0.066822	-0.124963	-0.0646728
LMBR1	0.270788	0.16518	0.0875658	0.0747022
RNF139	0.270786	0.337932	0.412928	0.242579
EMP2	0.270779	0.390132	0.296499	0.257119
IL27	0.270759	0.288338	0.177613	0.258933
CCDC88C	0.270685	0.119876	0.211968	0.0306633
OR51G2	0.270672	0.209801	0.191342	0.270226
CD3EAP	0.270662	0.199234	0.204217	0.167161
CTTN	0.270417	0.285462	0.374857	0.329499
ADCK5	0.270416	0.242836	0.3821	0.318771
IL17RB	0.270388	0.0889152	-0.0451344	-0.0490409
THRB	0.270255	0.309525	0.217055	0.129515
ZNF607	0.270244	0.0170548	0.18704	0.00716497
ZC3H8	0.270223	0.142717	0.164102	-0.137087
SURF1	0.270191	0.192215	0.284212	0.204002
MDM4	0.27016	0.273474	0.0206376	-0.0430328
C14orf28	0.270144	0.189299	0.230023	0.223207
CCT3	0.269973	0.0772405	0.220191	0.0201171
BRPF3	0.269884	0.172355	0.00736832	0.0669467
MAT1A	0.269847	0.14049	0.238355	0.241376
ZNF142	0.269679	0.0437213	-0.0609934	-0.0652472
NUDT9	0.269644	0.298201	0.189851	0.136631
NOL3	0.269564	0.283947	0.244058	0.234747
C14orf177	0.269533	0.211524	0.264802	0.268622
SEC16A	0.269525	0.295736	0.476214	0.300153
GP5	0.269499	0.0537085	0.161372	0.064025
PAWR	0.26948	0.0815004	-9.19358e-05	-0.0989962
LOC100288778	0.269425	0.146101	0.377547	0.100746
DNMT3B	0.269396	0.134496	0.28142	0.179991
ACBD5	0.269374	0.163616	0.0917358	0.105437
GSTO2	0.269204	0.332269	0.121153	0.325252
RHOXF1	0.269139	0.224497	0.224756	0.198651
ATF7	0.269125	0.13798	0.217485	0.191481
ZBTB39	0.269056	0.0458356	-0.195863	-0.115497
CNGA2	0.26905	0.080499	0.23244	0.0409204
SLC38A7	0.269019	0.24363	0.148972	0.25617
PCF11	0.269001	0.175872	0.0168965	-0.130751
DCST2	0.268908	0.17009	0.216972	0.116573
ZBTB2	0.268818	0.0533833	0.0835539	0.0247586
KLRG2	0.26868	0.25904	0.368993	0.289654
ZNF587	0.268678	0.212406	0.279542	0.355727
SERTAD1	0.268612	0.224472	0.171235	0.233345
IRF2BP1	0.268569	0.216406	0.346798	0.210631
FAM183A	0.268561	0.264813	-0.0183611	0.150319
TESMIN	0.268553	0.303374	0.0692185	0.206209
CFAP52	0.268501	0.49272	0.0748809	0.273405
CNPPD1	0.268388	0.166812	0.130597	0.210169
TRIM13	0.268305	-0.0277265	0.00435616	-0.196919
CASC1	0.268292	0.39326	0.0886377	0.276531
SHOC2	0.268159	0.201044	0.327985	0.285396
CASQ2	0.268095	0.245694	0.373804	0.26317
ZNF592	0.268075	0.0803495	-0.111962	-0.0703517
SKA2	0.267878	0.105167	0.294575	0.125715
GPSM1	0.267874	0.125487	-0.0170636	0.133498
SHTN1	0.267822	0.359777	0.221559	0.192482
DNAJB2	0.267791	0.223157	0.236669	0.215153
SBNO1	0.267722	0.174555	0.0744325	-0.0302494
WEE1	0.267719	0.189621	0.160921	0.114616
HERC6	0.267697	0.235615	0.21856	0.236624
C19orf70	0.267693	0.178464	0.173897	0.118243
HCG9	0.267632	0.475017	0.38382	0.409456
GLIPR1L2	0.267621	0.334899	0.325402	0.336435
RNF170	0.267375	0.160909	0.169349	0.0396091
CELSR1	0.267358	0.285033	0.172661	0.248772
ILDR1	0.267337	0.266223	0.148733	0.133684
RORC	0.267321	0.532282	0.323039	0.430393
ATP1A3	0.26725	0.387348	0.0891749	0.278766
GLUD2	0.267214	0.205034	0.070988	0.140573
TBCD	0.267189	0.281937	0.245936	0.279088
C8orf49	0.267122	-0.0115108	0.0231109	0.0700856
DKK2	0.26711	0.169781	0.254018	0.188816
KLHL35	0.26704	0.0347628	-0.0582628	0.0811366
KRTAP20-3	0.266927	0.191549	0.333368	0.253875
LUC7L	0.266794	0.121978	0.133584	0.12138
HOXC13	0.266692	0.316682	0.337605	0.356012
PIGH	0.266657	0.10044	0.14248	-0.064355
CDV3	0.266647	-0.0129322	-0.224434	-0.185654
MRPL24	0.266548	0.1975	0.201657	0.0847957
PSMC5	0.266479	0.246581	0.201059	0.057507
MRPL58	0.266465	0.191565	0.287886	0.0945972
C12orf49	0.266392	0.248985	0.394174	0.347353
GATAD2B	0.266335	0.147091	-0.0412466	0.0189935
CHGA	0.266284	0.169317	-0.000339318	0.044379
NFX1	0.266253	0.223193	0.120009	0.0925043
RGS11	0.266028	0.48499	0.310845	0.403174
TEX2	0.26598	0.138766	0.188165	0.252596
PARG	0.265959	0.0525292	-0.0253209	0.121445
ELAVL3	0.265942	0.169167	0.390307	0.100787
DCAKD	0.265859	0.00325956	-0.0678316	-0.0442358
C17orf62	0.265837	0.174547	0.287865	0.235341
ZNRF2	0.265691	0.297701	0.305376	0.206305
TMEM104	0.265573	0.288714	0.333178	0.203389
OR2G2	0.265549	0.169994	0.260685	0.23838
CDC42SE1	0.265477	0.21547	0.222267	0.0439228
TRA2B	0.265458	0.118352	0.0428611	-0.165726
HID1	0.265454	0.293823	0.299317	0.266606
TUSC5	0.265437	0.246915	0.262662	0.27064
REM2	0.265168	0.282829	0.289901	0.282767
GRHL2	0.265116	0.381417	0.376698	0.290684
HMGB3	0.265011	0.106627	0.301708	0.0805104
ACBD4	0.264919	0.14816	-0.0726454	0.0814423
ZFC3H1	0.264808	0.0504881	-0.0869111	-0.0733158
SNTN	0.264803	0.0728687	0.210933	0.0873098
CBLN2	0.264747	0.0436973	0.122515	0.110439
KIAA1210	0.264729	0.201757	0.405137	0.295396
HECTD4	0.264703	0.447648	0.139365	0.217455
CCDC65	0.26469	0.265893	-0.16152	-0.000807299
RAB11A	0.264685	0.256437	0.33855	0.302086
FRA10AC1	0.26465	0.0411552	0.0195035	-0.0130901
MAL2	0.264341	0.394447	0.296808	0.208297
EXD2	0.26428	0.364778	0.17533	0.170497
B3GNT4	0.264182	0.263963	0.185111	0.224047
BMP10	0.263899	0.211688	0.249297	0.169096
PPP5C	0.263854	0.282758	0.117027	0.158621
SFT2D3	0.263836	0.233699	0.185801	0.06979
LY6G5C	0.263734	0.259069	0.32414	0.306843
TCEA2	0.263711	0.23019	0.216017	0.353143
HEATR6	0.263704	0.165091	0.273515	0.171006
GALNT8	0.263686	0.27473	0.0297026	0.107505
FBXL6	0.263649	0.371	0.475986	0.378323
EIF1	0.263632	0.0370042	-0.131577	-0.35969
GRIK1	0.263412	0.273674	-0.0241093	0.150264
ZCCHC13	0.263403	0.134175	0.150271	0.0583182
AKAP17A	0.263263	0.277417	0.164964	0.239998
CCDC83	0.263249	0.218097	0.293618	0.107061
DDR1	0.263171	0.370739	0.209522	0.247465
CLDN6	0.263158	0.248268	0.454544	0.34874
HEY2	0.26302	0.295284	0.0114097	0.164519
FRMPD4	0.262926	0.222478	0.369356	0.388365
F11R	0.262921	0.295356	0.197444	0.23899
G6PC3	0.262811	0.178203	0.0654965	0.355939
RAPGEFL1	0.26276	0.0938734	0.134798	0.166505
SOD1	0.262752	0.0825464	0.380152	0.146117
NVL	0.262618	0.342448	0.388848	0.302565
FMOD	0.262598	0.341586	0.391458	0.392816
GFI1B	0.262592	-0.0149243	0.237845	0.127231
DDB1	0.262566	-0.153414	-0.0769122	-0.0411638
VTI1A	0.262417	0.378898	0.299866	0.151675
ZNF565	0.262301	0.314224	0.220012	0.125971
MANEAL	0.2623	0.105282	-0.0761847	0.135488
PEX2	0.262189	0.273775	0.0231064	0.0186619
TNNT3	0.261986	0.078977	0.298809	-0.0366036
GALNT11	0.261931	0.0664047	0.123683	0.274308
DSCR9	0.261863	-0.0458432	0.0534843	-0.0667481
ZC2HC1A	0.261776	0.0938826	0.299949	0.0505371
PCTP	0.261774	0.159053	0.253565	0.249261
TADA1	0.261773	0.115404	0.0621402	0.0366418
MTMR1	0.261738	0.0284647	0.153997	-0.0208541
CSHL1	0.261707	0.148895	0.202303	0.221653
MAATS1	0.261564	0.449324	0.168529	0.328592
PBXIP1	0.261563	0.00411727	0.160579	0.233458
RPS20	0.261499	-0.0429959	0.028577	-0.0130105
RAD50	0.261443	0.309325	0.0909733	0.0552013
FAM57B	0.261372	0.189778	0.19565	0.229511
ZBED3	0.261327	-0.109031	0.0318159	-0.154104
SBK1	0.261286	0.196365	0.27341	0.227719
CACUL1	0.261263	0.370645	0.348496	0.243325
RBM4B	0.261047	0.0693588	0.0524576	0.0322235
KAT14	0.260931	0.0827029	-0.0362946	0.0401396
EARS2	0.260868	0.306384	0.13574	0.25944
CCDC87	0.26082	0.287572	0.294997	0.410941
SLC20A2	0.260705	0.251917	0.296862	0.238643
NAGPA	0.260693	0.297421	0.239992	0.330073
GTF2H3	0.260684	0.248092	-0.000681352	0.00761043
OR13C8	0.260286	-0.0221047	0.280607	0.180446
PABPN1	0.26019	0.187805	0.26311	0.239631
PCDHB1	0.260175	0.332036	0.243576	0.147903
SPATA18	0.260136	0.166212	-0.0883724	-0.046653
RP1L1	0.260095	-0.0179861	0.0943325	0.0167595
GSC2	0.260035	0.268844	0.182313	0.135051
B4GALNT3	0.25999	0.39219	0.301171	0.338283
SLC4A10	0.259989	0.302786	0.106402	0.118723
NAALADL2	0.259856	0.147674	0.133295	-0.0797728
ACSS3	0.259826	0.1988	0.177373	0.0788068
RXRA	0.259749	0.303934	0.268915	0.275514
H1FX	0.259714	0.18698	0.0988042	0.19796
KRTAP27-1	0.259646	0.224693	0.14125	0.149433
AQP11	0.259628	-0.0353783	-0.139193	-0.0937627
INPP5J	0.259617	0.20513	0.248373	0.213369
COA4	0.259537	-0.102337	-0.0191256	-0.183474
KCTD3	0.259394	0.386471	0.108929	0.18588
COMMD7	0.259312	0.363641	0.174297	0.322381
RBM47	0.259301	0.301867	0.260908	0.18298
ZMAT2	0.25917	0.191942	0.0601312	0.170768
VTI1B	0.259078	0.220617	0.106866	0.126263
ASB7	0.258999	0.326141	0.127513	0.141316
YWHAB	0.258935	0.158134	0.0512503	0.108235
INTS5	0.258924	0.328252	0.163636	0.303499
DNAJC17	0.258914	0.255235	0.234408	0.0957321
INTS2	0.258882	0.17834	0.118779	-0.0278588
RANBP3L	0.258746	0.0608291	0.0594197	-0.0171309
CDIPT	0.258602	0.314204	0.278294	0.411626
PRR14	0.258487	0.125551	0.0666687	0.0239092
ELMOD3	0.258338	0.224114	0.297609	0.243664
MARVELD3	0.258314	0.404978	0.360082	0.301311
OSBPL2	0.258093	0.353783	0.181401	0.419442
ZNF573	0.258085	0.0947576	0.245571	-0.104161
PNMA8B	0.258066	0.167615	0.245777	0.239863
43533	0.25804	0.00752732	0.0499164	0.0516053
SNRNP25	0.257919	0.262488	0.208899	0.242145
HR	0.257831	0.140873	0.124087	0.0872383
MRPL23	0.257785	0.0863063	0.147808	0.084108
MANBA	0.257746	0.331274	0.195348	0.27395
MRPS11	0.257606	0.0392586	0.238714	0.0847401
EBAG9	0.257575	0.431791	0.249154	0.270752
GPANK1	0.257526	0.0540746	0.115718	0.125487
EMB	0.257415	0.251906	0.0912956	0.0556165
NME5	0.257392	0.300487	-0.10428	0.0493498
HES1	0.257357	0.324946	0.342864	0.32596
KCTD15	0.257331	0.282935	0.217218	0.0913157
FUBP3	0.257246	-0.0237884	-0.128749	-0.221592
PPP6C	0.257136	0.279429	0.321192	0.199969
FAM155B	0.257038	0.0710169	0.2374	0.216199
TSPAN16	0.256938	0.332531	0.0925524	0.146236
ZNF862	0.256821	0.0932364	0.136926	0.142112
TOMM20	0.256807	0.118543	0.0484077	0.0321795
UBE2B	0.256792	0.192729	0.118603	0.11551
MRPS18A	0.256768	0.21686	0.279412	0.218397
KIF3B	0.256718	0.359117	0.181325	0.373998
CTCF	0.256705	0.230599	0.0373536	0.0978911
CES4A	0.256692	0.20317	0.141925	0.0908731
OCM	0.256668	0.286873	0.194288	0.315526
C17orf80	0.256658	0.0448876	-0.00864696	-0.119848
GAPDHS	0.25662	0.262354	0.150266	0.262591
AMMECR1L	0.256538	0.0921406	-0.124796	-0.127647
COPA	0.256261	0.419325	0.401425	0.349368
MDM1	0.256225	-0.0445528	-0.0404547	-0.168285
NODAL	0.25619	0.246213	0.254248	0.249388
KMT2D	0.256134	0.168549	0.0374427	-0.0641848
MEN1	0.256089	0.0610231	0.170689	0.109355
NBR1	0.256051	0.11613	0.0239451	-0.0303835
HTR1E	0.255934	0.0843337	0.160577	0.194606
GPR143	0.255812	0.292258	0.315441	0.468896
TMEM248	0.255755	0.184357	0.0629696	0.0556061
LTBP3	0.255645	0.0299015	-0.0164903	-0.0228492
CCER1	0.255632	0.0455888	0.0580621	-0.0711478
FAAH	0.255608	0.272774	0.226122	0.360177
ASH2L	0.25557	0.0251666	-0.000865853	0.13494
STARD10	0.255522	0.335768	0.449531	0.397097
GPKOW	0.25549	-0.0376367	0.0610037	0.123798
ZNF32	0.25547	0.0721686	0.136048	0.121094
MCF2L	0.255374	0.389073	0.343648	0.452622
RNF39	0.255343	0.266084	0.487915	0.255382
GIN1	0.255185	0.134423	0.0754645	0.0902475
TMEM168	0.255184	0.179793	-0.127575	-0.0809093
PHYHIPL	0.255044	0.179579	-0.0188476	0.0178281
TBL1XR1	0.254963	0.264025	0.0549301	0.0494064
ZNF337	0.254924	0.127365	0.0495905	0.10067
TMC4	0.254607	0.422794	0.234342	0.357115
CDIP1	0.254462	-0.078639	-0.0588937	-0.00841377
HSBP1L1	0.254433	0.0153871	0.124936	-0.0195879
B3GALNT1	0.254275	0.071583	0.132974	0.150619
SLC25A47	0.254244	0.37276	0.367775	0.397839
OTUD5	0.254226	-0.0143236	0.050536	0.247702
EAF1	0.254209	0.150155	0.121506	-0.0202447
SETD3	0.254093	0.24311	0.14539	0.0867743
PBX2	0.254069	-0.0660366	-0.0152973	-0.106257
HCN3	0.254021	0.180798	0.114012	0.102593
UBP1	0.253908	0.221759	0.0508976	0.11624
CLUAP1	0.253802	0.159925	0.164186	0.210546
CLEC2A	0.253744	0.246353	0.255587	0.216547
HNRNPF	0.253673	0.154711	0.122787	0.135318
SRP14	0.253672	0.114579	0.412966	0.224667
TAAR8	0.253664	0.346111	0.175728	0.276091
SEL1L	0.253629	0.292428	0.0646234	0.132773
SEC22C	0.253554	0.247329	0.0838971	0.105598
LMNTD2	0.253389	0.247052	0.158895	0.235918
ADGRV1	0.25337	0.445735	0.26322	0.325683
WDR64	0.253366	0.184572	0.370199	0.329786
GXYLT1	0.253353	0.0209552	-0.0638368	-0.199033
BAX	0.253191	0.0740429	0.033605	0.0875712
RPL22L1	0.253174	0.058753	-0.104616	-0.0462275
ZBBX	0.253156	0.212784	-0.0250725	0.100384
TBC1D9B	0.253108	0.119705	0.177034	0.0975135
MOCS3	0.253078	0.335725	0.290344	0.331297
WDR45B	0.253032	0.27074	0.185435	-0.0159784
VRTN	0.25303	0.313105	0.422487	0.314802
WWP1	0.252972	0.436061	0.24197	0.318908
SERINC3	0.252938	0.229951	0.0799125	0.174416
GTPBP4	0.252916	0.071529	0.121161	0.0361865
PRIMA1	0.252885	0.114736	0.0724759	0.0495291
MISP	0.252847	0.359283	0.387931	0.493627
SLITRK6	0.252827	0.28516	0.300621	0.370938
PTGES3	0.252695	0.21821	-0.0141439	-0.0149307
NUP98	0.252611	0.069539	0.0503567	-0.0071804
PBLD	0.2526	0.240334	0.198874	0.304703
ARID4B	0.252555	0.0619908	0.188814	-0.0465504
SERPINA3	0.252478	0.301037	0.00905194	0.0890789
FAM208B	0.252335	0.0218891	-0.214443	-0.118298
GPR17	0.25226	0.0854915	0.123699	0.138182
CCDC22	0.252246	0.0987873	-6.0585e-05	0.105185
TSGA13	0.25216	0.468843	0.286811	0.329595
PLEKHG4	0.252142	0.0884941	-0.318761	-0.171285
IQCG	0.25212	0.308216	0.188194	0.365788
HMX1	0.252076	-0.0248779	0.170486	0.119705
SVOPL	0.252063	0.356166	0.165413	0.441475
SHANK2	0.252001	0.402538	0.32935	0.272628
TRIM36	0.25187	0.0238748	0.0376825	0.0138055
ZNF557	0.25184	0.130351	0.233001	0.107497
RND2	0.251836	0.0647113	0.0116819	0.0213544
MARK4	0.25177	0.290754	0.284757	0.166865
CCDC12	0.251723	0.221994	0.19401	0.218726
VWA3B	0.251634	0.340705	0.457171	0.396369
SLC22A10	0.251476	0.239258	0.242338	0.0811536
SYDE2	0.25144	0.203663	0.239556	0.0368732
TBX20	0.251133	0.189532	0.336194	0.131006
FBXO33	0.251099	-0.0605537	0.0183292	0.108833
CLCA1	0.251011	0.321196	0.371968	0.304599
TTC9	0.250929	0.35315	0.33244	0.193538
ALG1	0.250905	0.223643	0.153476	0.199708
SFI1	0.2508	0.247617	0.0212592	0.172333
UBAP2	0.250737	0.119348	0.0383682	0.206959
C19orf25	0.25063	0.197658	0.283729	0.172404
DOC2A	0.250613	0.183056	-0.124623	-0.0788007
ALAD	0.250583	0.253718	0.0873087	0.201519
SMCO3	0.250542	0.0936715	0.123457	-0.0621356
OR4D1	0.250521	0.253798	0.126684	0.129072
BCAT2	0.250505	0.450791	0.279131	0.37136
DDX46	0.250437	0.197055	0.0601996	0.0592359
IRX4	0.250427	0.142833	0.268181	0.315651
PTPRT	0.250413	0.254467	0.309189	0.14225
KRTAP4-3	0.250396	0.227579	0.190424	0.0612846
LY6H	0.250388	0.239012	0.458174	0.271744
PKIB	0.250367	0.192165	0.173125	0.0258946
MLEC	0.250297	0.128663	-0.0445556	0.0486155
C11orf88	0.250287	0.188182	-0.0464545	0.110496
ZDHHC1	0.250255	0.320526	0.0734509	0.201148
DNAAF2	0.250244	0.0944523	0.0957231	0.0807599
FOXO4	0.250145	0.0276657	0.396952	0.354334
GPRC5C	0.25014	0.329921	0.384668	0.323118
SRCAP	0.250111	0.148948	0.195827	0.0228368
PABPC5	0.250091	0.287396	-0.0444309	0.0581687
PPOX	0.250054	0.164968	0.171383	0.309824
GALNT18	0.250053	0.137338	0.138028	0.10174
CNOT3	0.250032	0.160981	0.298454	0.0706233
EEF1A2	0.250024	0.258708	-0.0908591	0.196513
TMEM260	0.249928	0.059817	-0.0355723	-0.0408546
NAIF1	0.249802	0.083122	-0.011745	-0.0417307
WDR26	0.249773	0.424735	0.346611	0.436104
HIST3H2A	0.24964	0.320846	0.137095	0.170516
FAM89B	0.249427	0.0207752	0.292213	0.241212
NDST1	0.249414	0.387527	0.262357	0.276629
MYO16	0.249264	0.178444	-0.0375462	0.0216176
EIF4E1B	0.24916	0.215028	0.117679	0.238762
NACAP1	0.249129	0.173159	0.214716	0.109521
NOXRED1	0.249084	0.0611584	0.164268	-0.0397338
SERPINA6	0.24907	0.230785	-0.0953366	0.0409058
ASGR2	0.249059	0.277349	0.420804	0.197713
ZBED4	0.248999	0.0885116	-0.0657614	-0.0452384
SLC25A48	0.248981	0.0470821	0.258995	0.172989
COG7	0.248978	0.233551	0.203224	0.272431
OR6C65	0.248968	0.120101	0.0280114	0.114584
PRR15L	0.24891	0.400941	0.461974	0.377147
FADS6	0.24885	0.175073	0.144462	0.0823683
CYB5D1	0.248838	0.193684	0.327029	0.085216
HIST1H3J	0.248814	0.258009	0.0979789	0.101492
UTP23	0.248811	0.451038	0.457606	0.206761
TSN	0.248721	-0.0289559	0.0302351	-0.162798
MATN4	0.248658	0.14651	0.0951478	0.0472456
RRP12	0.248581	0.0878573	0.183242	0.0437817
B3GAT1	0.248463	0.323865	0.2364	0.0162829
RETREG2	0.248423	0.128316	-0.0746253	0.086044
OXR1	0.24826	0.452443	0.289916	0.21257
MTERF3	0.248098	0.0190114	0.249732	-0.00793375
TPM3	0.248016	0.142087	0.176269	0.231796
OR1J4	0.247977	0.377781	0.366577	0.261632
CUEDC1	0.247965	0.313918	0.341316	0.432939
NMRAL1	0.247899	0.167781	0.197039	0.285455
CMTM8	0.247818	0.105861	-0.00904999	-0.0569541
FKBP3	0.24761	0.0407701	0.0323424	0.00449731
NDUFA8	0.247592	0.0630231	0.24114	0.0615867
STRN4	0.247582	0.273852	0.172806	0.287973
TRAF3IP2	0.247508	0.132949	0.330406	0.167892
ENKUR	0.247508	0.361485	-0.123354	0.126179
ZNF766	0.24747	0.237329	0.297117	0.145546
RNF14	0.247444	0.273024	-1.58959e-05	0.182939
LOC100288866	0.247367	0.394257	0.395034	0.472845
FADD	0.247349	0.161069	0.249043	0.251537
TMED10	0.24729	0.326073	0.153086	0.186864
URB2	0.247247	0.101395	0.120819	0.0605979
REXO4	0.247146	0.00846132	0.0788994	-0.0442902
PARD3B	0.246998	0.352541	0.299094	0.282026
IPO9	0.246724	0.112464	0.0296785	0.0258677
IPO11-LRRC70	0.246723	0.102576	0.128498	0.108761
ZFP62	0.246722	0.141106	0.0150245	-0.112823
GPX4	0.246613	0.190476	0.1303	0.200013
PEBP1	0.246609	0.147899	0.180607	0.223317
S1PR4	0.246604	0.206991	0.143874	0.125236
NRCAM	0.246512	0.0812226	0.195387	0.191069
SYMPK	0.246431	0.0700548	-0.0836745	-0.0498454
CLDN25	0.246372	0.0492002	0.0690042	0.102451
CFAP45	0.246309	0.297806	0.024574	0.148384
RBBP5	0.246147	0.113914	0.0146542	-0.101712
RC3H1	0.246001	0.365579	0.351371	0.321197
NR4A1	0.245692	0.322838	0.357385	0.399663
H2AFJ	0.245668	0.317207	0.0729046	0.309125
STAM	0.24548	0.00706889	0.0646678	0.142721
TJP3	0.245442	0.378086	0.478882	0.434606
TMEM135	0.2452	0.121154	0.316815	0.185374
TOPAZ1	0.245194	0.12669	0.130633	0.151135
CFAP53	0.245157	0.0660871	0.246085	-0.0203166
C8orf48	0.245031	0.00230234	-0.106937	-0.0129987
LMBR1L	0.245026	0.114806	0.0980201	0.184942
ALDH16A1	0.244805	0.112148	0.310079	0.197397
PRPF39	0.244799	-0.000235693	-0.206347	-0.181237
WNT10B	0.244681	0.171748	0.0829451	-0.00610456
ONECUT1	0.244666	0.156367	0.33239	0.166113
ACTL10	0.244621	0.0939516	0.186824	0.0517185
GAL3ST2	0.24459	0.448448	0.499404	0.516899
WDR17	0.244378	-0.076467	0.05737	-0.163031
MYO5B	0.244354	0.0834992	0.215334	0.0572714
NCKAP5	0.244237	0.221065	0.159958	0.158906
DNTT	0.244219	0.227872	0.257673	0.225974
RPL30	0.24418	0.12183	0.1728	0.113787
SRRT	0.244132	0.0184903	0.121783	-0.065286
SRL	0.244062	0.303241	0.245492	0.274955
FGFR3	0.244054	0.294316	0.098115	0.2107
MTERF4	0.24405	0.118973	0.141249	0.00578913
HCN1	0.24404	0.0725767	0.214248	0.0573286
TEDC1	0.244039	0.313105	0.304987	0.299674
ZCRB1	0.243956	0.232598	0.116867	0.160031
NADSYN1	0.243801	0.0992894	0.13691	0.101699
REEP4	0.24379	0.144956	0.0666158	0.141391
FAM222B	0.243782	0.340902	0.374096	0.293533
VCPIP1	0.243747	0.284774	0.118855	0.116155
FUS	0.243629	-0.0122694	0.0798471	-0.120071
NAXE	0.24361	0.123216	0.070419	0.00357037
C3orf52	0.243501	0.301404	0.174821	0.272416
LRBA	0.243484	0.437943	0.239142	0.312074
DNAAF1	0.243447	0.347893	-0.079572	0.0464135
CCNO	0.243401	0.216825	-0.10164	0.0461102
MAPKBP1	0.243364	0.0911887	0.105263	0.000771007
VPS37B	0.243282	0.207931	0.294409	0.200869
RTKN	0.243233	0.2956	-0.0887807	0.0167132
ZNF3	0.243223	0.15222	0.248523	0.119768
HIST1H2AI	0.243196	0.300245	0.0256776	0.0690501
IRX3	0.243126	0.432619	0.199031	0.144016
TRAPPC5	0.243122	0.176521	0.188757	0.182611
LRP3	0.242974	0.130717	0.281346	0.111402
RAC3	0.242892	0.10916	0.205019	0.154318
DTNBP1	0.242857	-0.0559314	0.126093	0.0647622
UBE2N	0.242836	0.18043	0.00286196	0.140765
KHDC4	0.242801	0.218612	-0.126161	-0.061095
TMEM144	0.242787	0.506116	0.303515	0.292269
KDF1	0.242656	0.348469	0.262946	0.268906
CACNA1F	0.24252	0.167195	0.173346	0.0913746
HAGH	0.242494	0.363729	0.162989	0.364841
PSTPIP2	0.242477	0.0203166	0.310731	0.00942946
ZNF708	0.242294	-0.22713	0.0457332	-0.133137
PTPA	0.242284	0.271496	0.290721	0.378879
NR5A2	0.242254	0.0335723	-0.0448971	0.106889
CAPS	0.242219	0.192572	0.240488	0.327883
METTL18	0.242192	0.219345	0.306281	0.184442
SNHG9	0.242073	0.320956	0.237593	0.376476
ATF6	0.241807	0.339149	0.0504319	-0.0181328
WDR63	0.24159	0.334683	0.255701	0.181715
INSRR	0.241575	0.0551535	0.16214	0.0850424
TEKT4P2	0.24151	-0.181297	-0.120274	-0.233978
RNASE6	0.241499	0.298036	0.471437	0.339156
SNRPB2	0.241261	0.055472	-0.0704651	-0.0508985
CEP164	0.241258	-0.131312	-0.216293	-0.101635
SLC5A5	0.241104	0.0522476	0.158329	-0.0196521
CEP170B	0.241103	0.305725	0.239647	0.195015
SET	0.241098	-0.0647487	-0.117271	-0.217318
SLC9A2	0.241054	0.401183	0.43398	0.391078
UNC5CL	0.24096	0.0248045	0.205726	0.118185
[truncated: 15,128 more rows]

## Sheet: Figure 1B
	LGG	Pancreas	Pleura	Blood	Breast	Kidney	Testis	Prostate	Bladder	Uterus	Skin	Liver	Thymus	Adrenal Gland	GBM	Stomach	Cervix	Bile Duct	Bone Marrow	Thyroid	Esophagus	Nervous System	Lymph Nodes	Ovary	Colorectal	Soft Tissue	Bone	Eye	Head and Neck	Lung
0	2.26961	0.399111	0.153892	1.29813	30.0693	8.73204	4.03459	1.14828	2.22015	0.137048	0.270849	0.164693	1.30132	0.189921	0.566166	9.99888	0.778921	1.16899	1.63894	0.198758	1.1127	0.882547	0.195805	1.39279	0.481654	0.83018	12.0175	0.271444	0.314673	4.77711
1	0.863422	2.51256	0.175704	1.77547	33.6358	0.783839	618	201	1.24119	20	1.10751	0.115387	152	0.21524	0.38568	0.15367	48.7924	0.738263	0.158667	30	2.09899	401	0.922162	0.185979	0.145907	0.518267	0.778873	0.176383	0.669711	0.391373
2	1.23399	0.476791	0.212175	0.154839	95.7397	1.49076	2.90594	1.17072	0.951351	0.108123	0.240341	0.320042	1.50537	0.0746122	0.303092	0.0122537	23.7388		0.794163	0.390837	3.53294	1.04884	0.846279	0.513768	0.35333	0.570024	0.333222	0.0308937	0.902437	0.338079
3	0.656457	0.920005	8.41775	2.37587	3.82149	1.56304	12.3055	4.04683	0.994453	0.227584	0.696845	0.076368	1.5589	0.531212	0.886722	2.0629	32.0562		0.454581	0.457698	0.928138	3.20064	0.161934	0.337915	0.302075	4.2467		0	0.328317	7.42751
4	0.731243	0.59726	0.487201	0.20745	21.334	0.501068	1.91479	1.19116	2.03249	0.425095	6.33697	0.154335	5.21208	0.132896	0.406549	0.233029	14.3285		0.350292	0.679543	2.29496	0.522637	1.22862	6.57254	0.0721138	0.379594		0.0605933	1.97641	0.923175
5	0.62279	1.34673	0.339413	0.0813156	13.0776	0.901935	0.565438	1.73789	1.65323	0.0676068	3.94873	0.0899026	1.11736	0.356558	0.886206	0.248672	4.4656		0.334847	0.33093	6.29603	3.50979	0.0653976	1.49255	0.375177	0.170139		0.0935319	11.0329	0.259523
6	1.43745	1.43125	0.373826	1.74002	6.02619	1.48073	1.05902	1.84062	11.3499	0.226373	0.042631	0.283222	4.34886	0.298961	1.18704	1.25557	24.3794		1.79979	0.204693	1.15876	1.23696	0.196857	0.0364139	0.61061	0.426406		0.0178715	1.33404	0.224057
7	2.98493	0.74709	0.367049	0.145739	4.69938	2.48276	4.07745	1.47248	1.25088	0.158863	0.832255	0.185037	1.36233	0.268715	0.794768	0.243875	2.06534		0.32726	0.303143	3.68583	1.96234	0.475106	0.651357	0.222591	1.90267		0.00539903	0.131869	0.16791
8	1.20513	0.27197	0.959897	0.174469	13.788	1.37602	2.63308	0.91076	0.327601	0.160212	1.48404	0.0716263	0.628887	0.0697298	0.266432	0.723936	19.5494		0.639111	0.241323	0.363403	1.66904	1.33101	0.220282	0.160327	1.32072		0.0122821	0.0402874	0.739724
9	1.02264	0.749455	2.6433	0.0621157	13.2693	1.30376	2.46256	0.469836	2.28591	0.982454	0.281101	0.0372366	2.23065	0.51866	1.06644	1.60314	39.5454		0.334284	0.133791	1.37739	0.953794	0.316241	0.385867	0.163256	0.536292		0.0517186	13.0323	0.296963
10	1.4162	0.899671	0.242645	0.138527	3.16602	0.52069	1.32191	0.918823	8.65165	0.940582	0.653738	0.073228	1.84493	0.260393	0.432707	0.409944	17.1664		3.80279	0.295329	19.7773	0.720888	3.37703	6.59311	0.165994	0.330009		0.837097	0.216224	0.292238
11	7.31535	0.832556	0.35401	0.82606	19.5204	0.576621	2.4341	2.2068	0.517667	0.0217843	0.597034	0.215081	1.39186	0.123969	0.858702	0.335835	42.8866		0.906879	0.0764605	0.580509	0.929248	0.179386	1.2048	0.244549	0.0994791		0.0274694	0.0674063	0.143901
12	1.11435	2.41761	0.72562	0.1039	3.61871	2.42386	2.77976	1.78333	0.795863	0.119076	0.0582664	0.0122934	1.50769	0.511046	0.0648914	0.170944	0.894659		0.28036	0.673871	0.70454	9.89707	0.178155	1.36298	0.485491	0.297709		0.400435	0.0405986	0.728708
13	1.69921	1.31511	0.416951	1.26168	1.5827	2.42665	0.236258	1.58839	0.312627	0.0120398	0.0821516	0.0216976	0.841748	0.0490289	1.25007	21.3742	0.951234		1.51928	1.06206	0.490013	0.506339	0.0460979	6.02243	2.17114	6.69746		0.341891	0.0572111	2.18093
14	0.987708	0.274092	0.581259	0.0204453	16.5877	2.48506	0.104446	0.695707	0.513361	0.0247673	0.667433	0.107228	1.39363	0.0316099	0.91151	0.146997	13.7901		1.34881	0.258596	5.15951	0.803112	0.185053	0.0692321	0.318531	0.59092		0.0531574	18.11	0.15693
15	2.02157	1.48942	0.18399	0	10.9734	0.320115	0.341524	0.917424	5.33718	0.222803	0.558369	0.0845287	1.68604	0.104251	0.213085	0.150986	34.1156		0.22843	0.910778	1.52084	1.48694	0.323359	5.72812	0.0815406	2.52077		0.541004	0.602606	0.172731
16	1.78084	0.13905	1.12479	2.78892	43.628	0.653509	0.860845	1.28769	0.597726	0.79394	0.161097	0.124211	1.66596	1.64363	0.460195	0.0792729	39.7513		2.09517	1.46842	2.16324	0.705662	0.0770239	0.0783704	0.290071	4.34078		0.772596	1.09973	0.236709
17	0.482255	0.432225	0.216448	0.105473	0.992517	0.969435	0.471501	1.33193	0.466585	0.118661	2.09771	0.643873	0.38986	0.211341	0.179494	5.69746	2.03763		3.89278	0.564897	0.466418	2.24738	0.593916	0.379202	2.48476	2.11491		0.0124358	0.0853516	0.194243
18	1.16761	0.646458	0.395037	0.0165397	5.24288	1.18913	1.14013	0.779478	3.94915	0.345007	1.08451	0.586821	1.02919	0.056787	0.582986	0.329823	27.0523		0.45649	0.356381	1.11466	1.51681	0.248062	0.0770963	0.410987	5.82325		0.0671193	0.227588	0.491165
19	0.528968	0.292846	0.128499	0.0128144	12.9157	4.52279	0.578284	1.95385	1.02202	0.620505	0.44809	0.0601557	0.555761	1.20073	0.340842	0.376796	42.7474		0.281707	1.24079	2.09779	0.83749	0.704622	1.07665	0	0.399138		0.0185292	0.789154	0.215351
20	0.588963	0.318729	0.355745	0.324387	4.87122	1.63146	0.675194	1.65455	0.0976603	0.258398	3.45507	0.0966987	1.30562	0.227959	0.742814	8.3357	4.89612		3.27668	0.1113	0.380519	4.65132	0.455817	0.0938016	0.277736	0.806772		0.502786	0.144341	9.76002
21	0.317464	0.225845	0.244398	1.85488	27.0869	1.15553	1.44616	1.9466	0.299294	0.161736	0.130345	0.0399108	1.49819	0.297975	0.286509	0.275408	0.451216		3.86067	0.351443	5.32621	0.427653	0.956152	0.82485	0.0686504	1.26713		0.0104015	0.101362	1.28339
22	1.99403	0.63238	0.368462	0.389919	13.419	1.11542	2.06622	1.59792	0.282903	0.459229	0.621249	0.959229	1.1042	0.0678769	0.0489645	0.241206	16.2898		0.826107	0.496988	0.724936	0.568865	5.4692	0.5402	0.501277	0.360493		0.430157	0.362827	1.93623
23	0.648804	0.361744	0.173152	0.0715145	0.463393	0.716569	0.970503	2.48906	0.382586	0.0889404	0.450393	0.188025	2.64299	0.0691135	0.40103	2.55422	104.098		0.305692	1.05854	0.489838	0.643756	0.268681	0.0846487	0	12.2748		0.632508	20.8366	0.305458
24	1.1819	0.528987	0.325224	0.627654	11.0578	6.53539	1.43319	0.630789	2.4705	0.0832148	1.22083	0.775208	1.28038	0.176868	0.42602	1.02192	22.2348		0.687846	0.542674	16.8864	2.72662	1.89302	0.860807	0.0741174	1.11331		0.0810568	32.1164	1.12629
25	1.34626	0.436842	0.207483	2.0463	4.15366	0.837364	3.12934	1.72595	3.23554	0.126181	1.42829	0.459571	2.71285	0.126592	0.223006	2.14914	11.4558		0.453494	0.257118	1.2039	1.39884	0.154237	0.0759684	0.305082	2.19589		0.342822	1.20775	8.63321
26	2.20988	0.281054	0.170315	0.00512521	5.90213	0.327539	1.20266	0.831411	11.8748	0.292689	0.384861	0.180547	3.04101	0.0854374	0.417639	0.195826	30.6088		2.64048	0.414446	0.153313	0.747541	0.598498	0.697384	2.17854	0.310397		0.00447807	1.05505	0.71737
27	0.526283	5.54076	0.167382	0.00497979	9.86739	0.384986	0.827338	2.2495	1.02967	0.18364	0.462552	0.340818	1.40741	0.108724	0.53158	0.066933	22.457		6.63265	0.177828	0.626017	0.409743	0.309773	0.133519	0.123014	0.175205		0.0195429	0.0619811	1.36624
28	5.02727	0.435697	0.308017	0.0512317	10.2382	2.31209	0.530053	1.61556	0.856283	0.037619	0.389026	0.0477171	0.465663	0.186142	0.495961	1.46333	15.8178		2.55772	0.516242	0.754652	9.02237	0.318924	3.36517	0.943315	1.17407		0.0482282	0.105676	0.443333
29	1.84013	0.11928	0.141749	0.0636202	0.359634	0.911668	0.134462	2.3475	2.23628	0.0479027	0.458403	0.14603	3.60081	0.0844778	0.419268	0.168784	2.7208		0.346724	0.123898	5.82991	4.77817		0.243508	0.17303	0.232365		0.45951	0.115208	1.09603
30	3.23366	0.395151	0.158303	0.411113	29.8947	7.0524	1.26003	2.0757	0.492332	0.231235	0.391215	0.163864	3.3802	0.311322	1.41804	1.20402	47.9377		0.963202	0.476195	0.955846	0.924012		0.358632	0.219836	2.36466		0.0892649	2.66929	0.25382
31	4.06729	0.373301	0.200898	0.0189063	28.6225	1.15998	1.87473	2.251	0.663397	0.033501	0.837414	0.101	0.678309	0.0342929	0.381166	0.0361357	0.210412		0.446902	0.891664	1.0187	0.711541		0.279947	0.364289	3.87979		0.724021	0.437817	26.2447
32	2.45583	0.414029	0.355345	0.0734666	4.64118	2.41444	0.643769	1.70364	2.04611	0.115021	0.915428	0.0263826	0.50315	0.0683268	1.04022	0.763269	7.47894		4.03028	0.0550102	0.316567	0.856172		0.102329	0.964977	1.75154		0.106274	0.643074	0.345452
33	2.92002	3.43997	0.649109	0.0114422	9.3457	8.05947	0.754222	0.754076	9.438	0.0466955	0.142786	0.180648	1.08761	0.0704452	0.918251	0.334628	11.8202		1.83649	0.303985	0.602287	21.7422		0.114989	0.61595	3.25216		0.0711935	0.654146	0.102811
34	0.545007	0.450028	0.281396	0.411996	2.39475	2.94132	1.42846	0.537296	0.285757	0.123343	1.79966	0.150973	0.559888	0.00622024	0.778775	0.133812	12.6718		0.782222	0.645462	1.74361	1.85662		0.27082	1.24678	0.173373		0.413419	0.333709	0.79175
35	2.41258	2.03824	0.286855	0.494556	7.35183	3.89336	0.333653	0.486357	0.36552	0.66423	0.420773	0.136523	2.49289	5.00416	0.549433	0.129977	41.9829		0.261801	0.118379	0.342404	2.28048		1.31774	1.91419	0.925797		0.0074643	0.903298	0.726848
36	0.698632	0.138031	0.0525238	0.0370995	3.61261	1.56619	0.613414	0.841662	0.0912735	0.288369	0.118356	5.75664	5.48167	0.100171	0.767887	0.0447015	11.6722		1.55842	0.407557	1.57239	2.09075		0.129233	16.7041	0.299007		0.21043	0.396213	1.41066
37	1.2311	0.867795	0.172575	0.247802	23.0971	1.6658	3.94418	1.59302	3.7897	0.140353	0.148779	0.068793	2.13204	0.0292286	2.17158	0.146046	63.0292		0.213629	0.480476	24.6997	4.98467		0.49852	0.177428	0.238218		0.338269	55.1746	0.288667
38	2.89235	6.05718	0.245531	0	2.47521	26.8274	0.782391	0.921922	3.36947	1.42803	1.01797	0.0458654	0.893957	0.0448804	3.29265	0.227722	57.4348		0.681686	0.469725	1.11555	1.34718		6.82572	0.300351	1.14541		0.268349	0.385641	9.95653
39	1.66669	0.470591	0.223676	0.141778	1.00964	1.46846	0.495818	1.72621	0.811369	2.26689	2.55796	0.0281896	0.176781	0.0286937	0.712798	0.650557	9.90766		6.53654	0.297878	0.575835	35.6332		3.95241	2.28435	0.592509		0.130218	20.0447	0.32337
40	3.80125	0.738015	0.497751	0.00269643	8.62276	1.46002	1.27054	1.04625	0.758838	0.252945	0.0754291	0.110811	0.745628	0.29669	0.740407	0.643474	23.2754		4.02865	0.405166	1.02317	1.75132		1.62219	3.44752	10.9231		0.126329	1.9256	0.854682
41	2.65356	1.70405	0.203938	0.0521073	12.0155	0.656306	0.431448	2.9379	1.41762	0.144834	2.58899	0.157938	1.00144	0.161267	1.10647	0.237928	24.3527		0.413873	0.177567	1.11968	7.33012		0.143654	11.006	0.2217		0.521071	21.4564	0.866757
42	2.42402	0.718422	0.0841507	0.0575119	5.05427	0.569519	2.96756	0.493179	2.0268	0.177117	1.91639	0.125599	0.834833	0.0631401	1.19388	0.223566	6.70542		0.394154	0.102879	0.476438	0.846351		0.153019	0.273468	0.0451181		0.0926106	1.06828	0.207812
43	2.12595	0.247162	0.437144	0.176875	40.8472	0.843811	1.69608	0.789272	1.14313	0.0750757	1.35662	0.135105	0.950278	0.155171	1.44813	0.103472	23.7201		5.32632	0.153166	0.145833	9.41928		0.473018	0.169372	0.723277		0.329838	0.540262	0.784652
44	1.40086	0.417398	8.71979	0.0076426	0.539359	1.47281	0.364342	0.539185	0.219434	0.723021	2.9261	0.158735	0.491257	0.0575248	1.02364	0.175559	25.7533		1.03106	0.725424	1.34371	2.50921		0.0292055	0.193823	1.20476		0.0343706	0.216709	0.233919
45	0.992311	0.791097	0.140403	0	16.6058	0.846805	1.10119	2.38488	4.24294	0.181342	0.979492	0.0177874	0.606784	0.0983225	1.2821	0.276414	22.065		0.299166	0.401486	1.3393	0.946288		0.516709	0.27076	0.694239		0.564218	0.826928	0.693862
46	0.671417	0.814012	0.354384	0.00854767	0.931928	1.64499	1.87804	2.29871	0.271182	0.398734	1.3966	0.0934728	5.75169	0.0543654	3.36995	0.497298	12.4344		0.215805	0.241684	0.339586	3.8706		0.199814	0.757428	0.324898		0.023611	0.196527	0.339137
47	3.68372	0.222324	0.105307	0.0150837	2.05371	1.58503	15.6801	1.74866	1.22298	1.78499	0.463177	0.0964306	1.30751	0.30162	0.75051	0.866217	2.60953		1.08881	0.567393	0.335828	0.522916		0.068713	0.141306	0.465207		0.218975	14.3285	3.27666
48	1.74881	0.450951	0.208368	0	18.5561	1.19697	0.790429	1.75695	6.42897	0.133064	6.98783	0.15608	2.03627	0.00366143	7.75546	0.1025	20.8142		34.0354	0.79586	0.41938	1.13593		0.794896	0.0763599	1.14228		0.0658532	0.0461549	0.704003
49	0.901699	1.81099	0.466724	0.251759	3.99153	2.27226	14.2322	0.553638	0.496642	1.06622	4.93406	0.193857	1.94774	0.0967249	0.755063	0.0614911	0.178391		2.99446	0.482983	4.20205	0.48361		0.0711827	1.33892	1.20047		0.0258582	0.116613	0.354964
50	1.11477	0.726486	0.313122	0	11.9111	2.18703	6.56844	1.20153	0.546409	0.110759	1.9054	0.0242049	3.70819	0.193402	0.977001	0.304289	11.637		0.312922	0.3304	0.145383	5.76012		0.867175	0.185622	0.084852		0.173673	0.0889588	0.641502
51	0.856373	2.21845	1.50001	0.00996441	13.4262	6.00722	1.77056	2.23109	0.873246	0.400395	1.81949	0.575794	3.88847	0.124657	0.572619	0.0246053	40.0005		0.412709	0.534715	0.401144	1.8663		0.845528	0.138216	0.635204		0.101964	0.0877219	31.4898
52	1.34828	8.85317	0.407743	0.0152726	4.69647	1.34076	12.2956	1.85905	22.8395	2.23213	0.237699	0.0523503	0.931236	0.0997907	0.720315	0.224666	5.99803		1.00932	0.449672	3.69454	3.72238		0.239675	0.352598	0.803769		0.435627	1.33307	3.90998
53	0.541758	0.448741	0.430984	0.00772522	10.4783	1.50371	5.69885	2.3489	0.605823	2.12161	0.131242	0.063027	6.36	0.0112012	0.513095	0.81657	0.197071		1.95552	0.550561	4.85528	1.29069		0.13676	0.540817	3.57279		0.0145207	0.0866743	1.89034
54	0.404516	0.598748	0.158855	0.0200247	7.12681	1.96795	3.4312	1.42931	2.32788	0.136072	1.46576	0.0721278	0.326855	0.00205556	0.836557	0.259304	19.8553		0.863922	0.66769	18.9155	19.7656		0.735215	0.33663	1.49178		0.0393899	0.0532854	0.559856
55	0.75904	2.18827	0.400973	0.235465	3.07009	0.36464	2.28902	3.09235	0.619311	1.01709	0.785433	0.0693055	0.635858	0.345147	0.727654	0.994542	35.2586		0.354878	1.28862	20.1545	1.49133		2.89266	0.440553	0.255626		0.0166644	5.71319	0.848197
56	1.81378	0	0.306342	0	1.72981	2.6026	11.0053	3.24843	0.0866973	0.128622	3.33069	0.0335295	2.41954	0.198002	0.951389	0.218268	9.90477		0.38234	0.964253	6.68518	3.58031		0.470659	0.477465	0.240412		0.00472051	1.50988	2.00576
57	0.729662	0.150449	0.921004	0.0248503	12.959	3.06957	0.160262	2.4844	0.218302	1.25411	1.23242	0.153887	0.733736	0.19081	0.74834	0.319427	12.3205		35.1718	0.292923	0.684981	1.92114		0.312187	0.826336	0.740559		0.0520922	0.198238	1.24871
58	0.97112	0.703985	0.36934	0.0571979	6.16798	0.72499	0.408065	0.704418	0.0527739	1.17861	0.367331	0.066136	1.0144	0.0969726	0.996415	0.543989	28.8123		6.43301	0.699188	0.88858	8.04024		0.675194	0.113485	0.428801		0.045495	0.00734791	0.531251
59	1.40366	0.171738	1.07407	0.306446	15.2302	1.84656	0.799636	0.439766	0.387095	0.0347795	3.59508	0.122376	0.433119	0.100396	0.864977	0.630542	59.9957		0.645812	1.33781	3.1537	1.11517		1.36837	0.078259	0.164447		0.00608194	0.298891	0.388462
60	2.48618	0.490366	0.469173	3.02644	35.9596	1.03699	0.34524	2.35777	0.144004	0.212879	0.0683781	0.0787553	15.836	0.0422426	0.767403	0.503676	25.4094		0.45872	0.604278	1.16374	4.16836		4.05798	0.701671	0.0801493		1.29486	0.0735012	0.180146
61	2.56277	0.688851	0.486978	0.281183	17.3255	3.2628	0.188498	1.46318	0.98643	3.5421	0.111028	0.135239	0.784816	0.477113	1.5124	0.782942	2.09809		0.221777	0.621786	3.03855	14.2406		0.0769196	2.68465	0.391169		0.177758	0.0926049	0.4342
62	1.02599	0.248768	0.711131	0.408149	11.2385	0.903363	14.5668	12.2463	0.468695	0.0339546	0.721161	1.41745	2.15953	0.0873888	0.665825	0.299978	0.334733		2.24401	0.206458	0.187437	2.0763		0.0435417	1.02925	2.96875		0.221148	0.26182	0.834028
63	0.664924	0.549101	0.178476	0.109762	2.16642	0.945164	3.41315	2.53878	0.104272	0.45781	0.0151637	0	0.854405	0.0485364	0.287558	0.18968	1.10103		0.718924	0.524706	0.777536	2.65772		0.0539166	1.27956	0.477889		0.438257	0.236227	1.27848
64	1.21807	0.525466	0.295126	3.11021	1.70658	0.780437	0.199366	2.44485	1.62643	0.0492298	1.53429	0.244519	0.669265	0.0332157	0.697113	0.168735	30.2449		0.951466	1.10879	0.0346655	4.98491		0.371107	4.68729	0.600581		0.307297	0.518282	1.75038
65	0.71966	0.456072	0.280693	0.380968	4.46942	1.47895	0.0711171	0.739438	0.175224	0.0871768	4.68465	1.05284	0.216632	0.0798151	0.555567	0.26675	17.9601		0.304632	0.331859	0.769119	0.481593		0.234223	0.451128	0.516188		0.0925158	0.663839	1.41287
66	1.69593	0.484091	0.0851948	6.14669	11.3648	2.31841	1.06355	1.18405	0.393621	0.398913	3.52267	0.0761187	0.0925842	0.0611847	0.470101	0.486069	26.143		0.2062	1.91581	0.780499	3.23522		0.0582493	1.54467	1.57103		0.303239	1.13345	4.28522
67	8.01512	1.44451	0.662935	4.21872	8.62862	0.540399	0.337475	1.2528	0.664777	0.318005	0.412192	0.304366	0.499507	0.0749846	0.384472	0.429841	27.4755		4.89497	0.0666092	1.091	1.97878		0.141189	0.128449	11.75		0.0515841	0.136569	0.094125
68	1.22919	0.928147	0.223787	0.163734	25.4548	0.489686	1.67681	0.771215	0.487655	0.100358	5.68859	0.0549614	0.352575	0.15289	0.476684	0.402449	10.3449		10.6789	0.175243	0.279791	2.74544		0.205804	0.360039	3.01378		0.552131	21.604	0.469213
69	1.61997	0.470955	0.803126	0.901371	40.4797	2.3825	0.599167	3.21342	0.166845	0.0511433	0.97727	0.0119725	0.611091	0.532228	0.577052	1.17292	54.503		0.253778	0.960522	0.251656	3.15694		0.171765	0.131536	2.04687		0.0604932	0.0833767	0.45195
70	1.62631	1.95836	0.11138	1.57483	4.49916	1.73807	0.355525	3.40706	0.430634	0.119065	2.33665	0.833058	3.38998	0.0666783	0.653877	2.57951	2.4329		0.961708	0.0821565	4.11327	8.91558		1.22359	0.475579	0.696354		0.0197021	0.509962	1.3307
71	1.95736	0.505753	0.234142	0.0363755	0.51567	1.48422	0.108879	0.942658	0.668753	6.69736	0.779172	0.16695	2.71913	0.16677	0.297124	0.134992	134.37		0.778045	1.06134	3.22879	10.6542		0.298188	0.465474	0.366503		0.291958	0.796345	0.815995
72	2.00596	0.465052	0.236774	0.135062	12.8884	1.94693	0.484799	4.60693	0.0546189	0.337586	6.31617	0.511222	2.039	0.651716	0.278129	0.190412	16.2172		0.997281	0.318558	1.79932	3.49968		1.55248	0.133163	0.397912		0.0165419	0.23737	3.18302
73	2.44162	1.14075	0.230125	0.0424266	3.38571	1.34161	0.554353	1.92034	2.35658	0.217006	0.201997	0.0578622	3.10088	0.838713	0.83882	0.436331	10.3309		2.05018	0.304485	4.03806	9.55938		0.152775	0.297354	2.42483		0.74007	0.836303	0.255171
74	1.94826	0.19545	0.235364	0.248233	29.5402	1.31812	1.69012	1.91989	0.17278	6.08711	0.0382458	0.0598643	0.615225	1.78308	0.765143	0.322605	30.471		0.660488	0.496762	1.22695	14.4113		0.313288	0.891719	0.362464		0.334282	1.34772	0.939729
75	0.925951	1.00337	0.415718	0.164542	5.27421	1.02474	2.07488	0.726992	0.88666	1.28667	0.831399	0.254916	1.14696	4.0383	0.323097	0.351362	0.497302		0.429381	0.630926	0.598091	1.85041		0.276474	0.264639	19.782		0.158627	0.304545	0.28799
76	1.02034	0.588722	1.06451	0.0231703	6.073	2.00278	0.476278	1.79152	0.389031	0.102355	0.684835	0.0563897	0.811567	0.651379	1.10162	0.308989	17.8287		0.280921	0.376734	1.11306	1.27192		0.412626	0.519909	0.611907		0.0734069	0.153851	0.69545
77	0.356846	0.207667	0.777592	5.01069	21.0698	3.52281	0.715168	1.70315	0.376107	0.064863	8.36697	0.0693551	3.19924	2.40241	0.34298	0.248581	53.7245		3.03274	1.60561	0.443306	2.13229		0.597725	0.852976	0.363304		0.194143	0.440391	2.2069
78	1.2012	0.0104513	0.395439	0.154707	21.856	0.121699	1.32148	0.827266	2.69511	0.0815106	0.0222882	0.328174	1.23604	0.547857	6.03593	0.34276	20.039		0.699743	0.0603709	28.6103	0.876544		0.188828	0.196143	0.715089		0.0132067	0.130494	2.8256
79	0.876932	0.389995	0.642925	3.68303	15.6569	1.17135	2.73694	0.738804	0.41929	0.963661	0.0889149	0.0639096	2.14088	0.218016	0.400927	0.206824	7.51868		0.582835	0.210992	0.22792	1.69236		0.223052	1.28253	0.194331		0.0159476	0.136221	9.70533
80	1.31201	0.794827	0.968869	0.128872	11.0331	0.312835	0.808844	1.58233	0.403031	0.227551	5.43023	0.290373	0.531583	0.0792674	0.516133	0.429631	1.82872		0.101122	0.417365	1.69915	13.9308		0.310104	2.48278	0.282893			0.0965075	2.04144
81	1.50296	0.766271	4.09851	0.431191	8.45031	1.57949	11.8723	1.14075	0.539045	0.205239	3.04665	0.135796	0.505748	0.110335	0.378971	5.49473	63.0985		0.298652	0.196242	60.5479	2.39039		0.110391	0	0.414411			0.233079	2.57183
82	1.12879	2.60339	1.52253	0.231473	22.8192	0.758652	11.6323	0.676477	0.773042	0.243713	5.43766	0.0932178	3.89776	0.246011	0.796872	0.265932	7.63965		1.05105	0.634162	0.961366	2.66204		0.190866	0.316948	1.14219			0.212568	0.239849
83	0.792748	1.39676	1.9862	0.381592	30.7788	1.01927	1.13154	0.507456	0.26445	0.206509	4.29049	0.122833	2.09245	0.0752001	0.628315	0.570125	56.5191		1.80679	0.0439022	0.505895	2.46259		0.164741	0.0710758	0.380968			0.0974272	0.4951
84	0.932054	1.9837	0.833576	0.19871	5.06331	0.70979	2.13446	1.95596	1.11678	0.425859	0.382969	0.0312164	8.53163	0.302114	1.37801	0.0718733	37.9743		1.05095	0.741269	5.41799	6.31916		0.1114	0.184011	0.229587			32.4534	3.33001
85	0.678834	0.45565	0.573319	0.134203	9.55145	1.64454	1.00839	0.430792	0.323042	0.115895	0.487405	0.0168263	2.54456	0.391838	0.781946	0.563475	10.1534		0.382017	0.833441	0.909172	19.5723		0.308165	0.182858	3.23212			0.9455	0.746663
86	1.46745	1.72704	2.82563	0.0245534	1.72068	1.56322	0.777884	0.667316	0.79187	0.180126	3.81013	5.32608	1.73601	1.73817	0.552344	0.376895	11.8667		1.21097	0.193721	1.7949	1.68283		2.22169	0.409776	0.101679			0.431673	4.66509
87	0.77911	0.302338	4.17397	0.51687	16.327	8.58979	0.0813392	1.90657	1.02229	0.119573	1.30091	0.932568	2.13498	1.04881	1.1599	0.575272	41.9967		0.214851	0.269363	0.647281	5.40939		2.84807	0.350808	0.796691			0.670205	0.538552
88	0.735756	1.27377	2.94446	0.115114	6.26918	0.576399	3.3788	0.176978	1.84969	0.281163	4.3865	0.0787964	0.720942	1.15917	0.906325	0.788823	55.9383		1.33495	0.509632	1.68171	9.51634		0.197292	0.0312677	0.157469			0.634903	0.537695
89	1.16039	0.762111	0.780171	6.10643	25.9127	0.606845	2.58395	2.97915	2.39498	0.101144	1.43347	1.052	9.54324	0.334354	0.423648	3.32646	6.1979		4.23104	0.161124	1.49322	2.53944		0.750088	0.175847	0.0583764			0.174469	0.198292
90	1.39696	0.120426	0.202137	10.0789	9.38345	1.57196	0.860303	4.45711	0.910904	0.404926	2.53408	0.0653369	7.76113	0.462296	1.49435	1.02217	2.73023		1.64043	0.456565	2.51298	1.75254		0.144084	0.0318346	2.34519			0.113489	0.55138
91	1.05263	0.98336	1.62846	0.727286	10.8221	1.28654	0.779194	1.88882	0.22735	0.0352944	0.259127	0.107891		0.562486	0.930391	0.373104	67.0574		5.74824	0.344017	1.92974	2.5229		0.076786	0.145602	10.7944			0.0693848	0.62417
92	0.470135	1.28459	3.07818	0.0562784	26.1756	1.20447	3.28674	1.30923	0.373985	0.0951471	1.32697	0.337011		0.844978	1.4248	0.624039	24.8737		0.354293	0.315066	2.79831	7.35105		0.280655	0	3.63401			0.57847	0.778159
93	1.29373	0.928152	0.154901	0.0763971	19.8343	0.478046	6.27974	1.80784	3.76696	0.0577601	0.78149	0.0782157		0.348902	0.960537	0.559094	0.359312		17.0198	0.528704	3.20791	3.03577		0.147261	0.0282789	3.22711			0.214996	1.10044
94	2.4176	3.99252	1.20793	0.00284316	16.6117	0.859748	3.92471	1.38143	2.05085	0.0102388	0.341702	0.533587		0.560486	0.313715	0.469595	64.3182		0.604316	0.209615	1.46528	0.225893		0.740688	0.466772	0.406424			0.260417	0.17515
95	0.876243	1.42948	0.304693	0.136895	38.8116	1.40569	0.689807	1.87733	0.725301	0.0323528	2.42708	0.208958		1.9195	0.628499	0.387949	21.2162		0.438168	0.560361	0.548329	18.5563		0.446874	0.0403472	1.29665			0.2137	0.733905
96	0.608274	2.05041	0.133963	4.9394	20.8828	0.671326	0.948106	1.84379	0.263107	0.0254635	0.279767	0.0384465		0.406424	4.29839	0.0738513	10.2084		3.06742	0.458112	0.503391	0.635976		0.295293	0.104493	0.498296			2.60792	1.58293
97	0.911109	0.975362	0.489272	0.824051	6.81271	0.833827	19.9955	2.14447	1.04146	0.066245	1.16618	0.017728		0.933221	1.19719	0.661363	18.951		1.69509	0.697706	2.47024	2.07332		0.822645	0.101982	1.11402			0.660917	0.594525
98	1.32821	0.42204	3.83156	0.146636	7.69443	0.576723	0.246936	2.49699	0.340345	0.0227808	6.96304	0.0545604		0.449159	0.724692	4.40231	20.1031		1.11934	1.33698	0.697167	1.592		0.708764	0.376288	0.52911			1.3753	0.584513
99	0.656773	0.527117	0.749336	0.0938987	11.7707	1.68136	2.15534	0.762308	0.609443	0.141595	0.791368	0.0171548		0.156926	0.282976	1.25553	0.329773		1.80141	0.704694	4.3609	1.32613		0.757051	0.113561	0.108115			0.539924	2.61815
100	0.836415	1.46632	3.1298	1.83983	7.15711	0.913892	7.53763	1.09455	2.47367	0.0482601	3.32781	0.0741056		0.397348	1.01221	0.760001	1.50229		46.5601	0.74055	0.926842	2.87417		0.0983837	0.626226	0.632207			0.333794	7.73764
101	1.77555	1.07389	1.2182	0.0721991	20.5708	0.932427	1.88463	1.8251	0.21822	0.125237	0.0636105	0.213978		0.472893	0.782774	0.90316	51.7896		0.0351882	1.33218	0.922279	4.14351		0.186974	0.0820662	6.22742			0.419023	0.821526
102	1.23105	0.53757	3.20529	1.56699	1.74097	3.25634	1.50029	0.971704	0.402923	0.15558	0.140916	0.144439		1.29665	0.739654	2.16268	86.789		0.756978	0.10349	2.95602	3.63759		1.40726	0.196052	0.522199			0.0403891	1.74782
103	0.639066	0.588643	3.4463	5.32874	8.43492	11.2269	1.75797	0.624712	0.395276	0.00942117		0.0500756		0.690303	0.715816	0.230327	7.79666		0.436207	0.518896	0.743472	3.71388		0.84153	0.0157076	0.673359			0.203808	0.702041
104	1.49355	0.482399	0.336016	0.61077	53.8704	0.992691	1.90905	1.3983	0.121318	0.109788		0.0851248		1.30263	0.951081	0.2367	23.0532		2.17392	0.678733	0.210752	1.31228		0.18888	0.330121	8.54404			4.33193	0.776102
105	1.73118	0.476394	0.239491	1.97887	2.76054	2.52116	3.4053	1.44614	0.705491	0.08728		0.0548907		0.700497	1.5063	0.264147	0.111111		1.0357	0.269415	1.8416	4.0613		1.28184	0.241851	2.7179			0.0445538	0.202121
106	0.724815	0.340104	1.0485	1.18856	38.3925	0.835199	1.54304	1.5881	17.6733	0.041781		0.128612		0.318472	0.727096	1.73672	17.6752		0.211825	0.483887	1.44056	6.31005		2.83448	0.0758036	1.91613			4.60789	2.75357
107	0.864651	0.404992	1.74566	0.0438172	5.46221	0.920831	0.47813	1.96501	0.0662262	0.0887688		0.0822854		0.0841507	0.565496	0.34908	0.139547		0.668653	0.479485	0.971785	3.64931		1.69369	0.0947847	1.40648			0.177022	2.50207
108	0.79525	0.244553	0.235432	0.113107	16.9895	1.11121	1.30842	2.67816	0.35601	0.0547966		0.074028		0.498296	2.19939	0.32775	105.634		0.208294	0.558011	0.247883	1.92998		0.284129	0.299592	0.779006			33.3501	0.545847
109	2.4367	0.420329	0.551624	1.47976	1.53501	3.0762	9.29103	1.86862	0.585014	0.179305		0.0645219		0.54044	0.504224	0.0593787	10.8163		0.58191	0.288563	6.61585	14.7885		0.172451	0.711922	1.86103			1.69942	0.749359
110	1.3352	2.98481	3.23002	1.10896	6.13783	5.14695	1.59468	1.56424	0.44513	0.046424		0.0741527		1.32446	0.326141	0.363631	9.51586		2.64247	0.0971532	0.209376	5.3689		1.32135	0.0312665	1.62962			0.423306	0.641367
111	1.40608	0.348496	0.195949	0.215925	0.814855	0.701955	0.403973	1.5247	4.17124	0.0714438		0.0384865		0.325017	0.213517	0.165358	30.7909		0.26493	0.595913	0.570488	6.55313		0.143457	0.119209	0.493788			14.2286	0.566818
112	0.572704	0.322108	0.215706	0.0278125	2.33511	0.774121	0.621437	2.15282	1.31034	0.0403999		0.139525		0.563229	0.917601	0.345321	88.6718		0.223966	0.268965	0.904217	2.93994		2.94705	0.030001	0.758211			3.35605	0.12727
113	1.19384	0.417613	0.213654	0	24.9535	2.62658	0.801784	3.14385	1.97453	0.161215		0.0459382		1.11402	0.188842	0.428976	32.1438		0.430269	0.362361	1.24862	0.932697		0.263096	0.0484034	2.42909			8.2365	0.417518
114	1.75388	1.89236	0.26269	1.87802	7.85707	1.57834	1.31036	1.4627	0.433297	0.035155		0		0.891376	0.43175	0.514532	1.95484		0.762553	0.993081	2.64822	0.794513		0.308797	0.259858	1.05473			0.277106	0.0770047
115	0.229509	0.315766	0.251083	0.0387731	3.51993	1.55645	4.22685	1.88528	2.59222	0.554114		0.072418		1.3117	0.524886	1.39941	57.9409		14.262	0.546374	7.86165	1.28434		0.18451	6.90897	0.280008			0.873028	0.31491
116	0.861438	1.31953	0.454871	0.25087	0.390633	7.27128	2.44287	2.89807	45.4029	0.172316		0.0209938		0.283297	1.2668	0.206726	13.6928		27.7482	0.514267	1.07211	1.24928		0.517149	0.381356	1.06011			1.19464	8.73112
117	0.595707	0.377521		1.14028	27.7944	1.30977	0.750826	2.09921	0.173125	0.233897		0.14919		0.734492	0.751202	0.283578	0.249825		0.519858	0.303736	0.265048	2.99871		0.627198	0.0890231	0.66199			0.149337	0.00929185
118	0.8738	0.402999		0.7841	8.51109	1.35734	0.576351	0.734555	0.265155	0.551669		0.0188794		3.424	0.782489	0.113658	7.16381		4.42664	0.106812	0.574419	2.9973		0.127233	22.8234	2.28891			8.00983	0.163596
119	2.70268	0.548343			11.8529	1.3849	2.02012	0.583663	1.46579	0.230553		2.04718		0.54212	0.319086	0.167393	24.413		0.324685	0.232096	0.869041	2.45325		0.09492	0.128126	4.57884			0.73081	1.04662
120	1.48064	0.485819			17.0896	0.21882	8.25526	6.40617	0.366665	0.268009		0.0133025		2.65052	1.18114	0.100806	10.3321		0.63904	0.2921	0.384881	2.10958		1.04444	0.0325554	0.973975			12.8761	0.444731
121	2.95775	0.382414			3.45195	0.326657	4.99373	3.87242	2.67809	0.162663		0		1.56542	0.358296	1.46605	29.8759		1.62737	0.721172	0.539568	4.93081		0.38436	0.109494	0.951176			19.9859	0.446979
122	2.02804	0.403694			25.04	0.0119711	8.71705	1.18495	1.05515	3.02943		0.017671		0.116876	2.74249	0.185807	14.9101		2.56852	0.443876	3.56646	16.4145		0.110195	0.380079	4.8559			18.9251	1.26794
123	3.8671	0.964846			9.44708	0.380074	0.920122	0.156635	1.04656	0		0.0117228		2.91455	1.16165	0.084171	5.31588		0.466659	0.498282	0.275865	3.11028		0.0901831	0.461875	3.41664			0.143716	0.493165
124	2.98413	0.840376			12.2382	0.196147	0.265175	0.775358	0.263186	0.0382738		0.0288102		0.283203	1.32978	0.703009	11.9086		0.187532	1.06903	2.46612	0.432955		0.08542	0.736213	0.268849			0.0467515	0.0803765
125	1.02869	0.653462			0.918147	0.0626006	0.997956	1.52995	0.889936	0.0118623		0.017802		2.72972	0.658131	0.13879	0.597025		0.437014	1.21768	1.75915	2.85338		0.0321378	0.551602	1.06155			0.0923413	0.50623
126	1.06473	0.523198				0.476052	0.661252	0.961266	0.805396	0.120527		0.0515399		0.766207	0.478657	2.915	54.9206		0.167033	0.331882	1.43558	1.65158		0.346968	0.120794	2.64377			0.103938	0.360166
127	0.869395	0.13979			10.6732	0.459197	3.66739	1.31321	3.73088	0.091352		0.0255899		0.510123	0.650716	0.160434	16.8228		0.885374	0.437076	0.264318	2.21337		0.0260562	1.68003	0.266158			0.200671	0.871641
128	0.887085	0.394186			0.0829529	0.87211	1.2718	2.12714	0.671133	0.827576		0.0540161		4.86125	0.497877	3.19289	33.1024		2.31874	0.918761	1.33455	1.28744		0.0474834	0.355686				0.173606	0.282166
129	0.489785	0.385147				0.0447273	1.24675	1.68741	1.7655	0.0707676		0.00593414		1.7341	0.401709	0.339138	2.32095		0.800087	0.332434	0.2118	2.61522		0.210904	0.0402625				0.0954036	0.810058
130	2.65676	1.04202			35.2227	0.108312	0.959292	2.86439	0.305326	0.46779		2.40647		0.47284	0.620109	0.119745	11.4911		0.359691	0.939761	1.80271	2.3182		0.418709	0				0.723187	0.314193
131	0.47906	1.04006			1.76628	4.86395	0.336927	1.36083	0.665199	1.74291		0.302695		0.897938	0.444205	11.8583	17.1651		0.423857	1.27914	0.459686	3.6845		1.00162	0.0894697				0.259152	5.27117
132	6.03848	0.967853				1.95053	0.624195	2.51754	0.997329	0.0665201		0.36697		2.86385	0.956829	0.317577	14.6157		0.163061	0.191235	0.69252	3.22727		0.13501	0.457739				0.0882194	0.4002
133	4.11745	8.21759			1.36533	0.176732	2.56677	2.64754	0.466896	0.0349642		0.12702		0.608427	0.471157	0.15179	0.234818		1.84247	0.396617	0.505856	3.12978		1.78854	0.401782				0.0499012	0.198439
134	1.36217	1.23438			3.26274e-06	0.376484	1.0281	1.66896	0.661324	0.021403		0.0890786		1.30433	0.758351	0.383972	3.58356		0.305289	0.65938	20.61	1.6044		1.17605	0.103451				0.0840567	0.722154
135	0.691308	0.532346				1.02358	25.8445	1.37414	0.509276	0.012016		0.0416799		0.340481	1.01865	4.61581	29.3204		0.509427	1.49902	5.17917	1.42753		0.0809338	0.978119				0.0356056	0.984672
136	1.24092	0.924382				0.438175	1.29983	0.935427	3.4083	0.122409		4.40974		1.31317	0.465396	0.414119	12.8635		0.724953	3.63803	0.0990617	4.12369		0.787717	0.540962				0.252651	0.33881
137	1.36161	0.917357				0.145238	7.03588	1.99616	0.363153	0.0249155		0.0911642		1.14731	0.430758	1.49423	6.70823		1.33285	0.359691	0.89253	0.85661		0.898386	0.487784				0.0534312	0.540732
138	1.55978	3.05624			0.00330136	0.0348787	1.81856	2.03013	1.77424	0.0178032		0.181013		0.449954	1.24362	0.674331	7.12756		2.12796	0.54619	1.80298	2.86007		0.851832	1.24522				0.0503109	2.06571
139	2.19763	0.755279				0.0802041	4.84235	0.411445	1.2708	0.240899		0.0438853		0.280507	1.05182	0.326377	0.212252		1.05702	0.34155	0.67011	2.07545		0.640479	1.2082				0.140606	1.54093
140	2.50718	0.832283				0.0852838	0.796521	1.56556	0.323654	0.365384		0.158151		0.141636	0.0902107	0.858638	26.07		10.3537	0.271562	1.09654	2.47334		6.25273	0.122979				0.750467	1.23368
141	1.07677	0.843918			0.00159633	0.153495	0.616928	1.6552	5.09033	0.229389		0.121784		0.773768	0.509433	0.452787	0.562159		0.207331	0.240859	2.77145	2.30092		2.11089	0.761755				0.0988201	0.320557
142	2.43721	0.907758				0.343056	1.47648	2.60605	2.85354	0.536489		0.169878		0.326318	0.471809	0.592631	25.1876		0.719805	0.737643	0.514751	3.56484		0.888143	0.35493				2.7859	2.15415
143	0.971775	0.477699				0.079385	0.754007	0.205398	0.907164	0.318315		0.0375302		0.189879	0.617843	0.476789	29.4681		0.566845	0.391292	0.488911	5.75053		0.0383309	1.23108				0.142542	0.617322
144	2.43838	0.702917			9.29873e-06	0.592379	0.204689	3.33564	0.826012	0.536509		0.0193939		1.24476	0.569318	1.51669	25.1399		0.596026	0.862553	0.838013	2.68485		0.129849	0.160168				0.173231	9.08031
145	1.2198	1.23805				0.658021	7.19265	0.834288	3.54042	0.0749907		0.167197		0.165995	1.20703	2.17547	0.289003		13.7896	1.46594	2.94246	1.95616		0.204095	0.371611				0.039648	0.649743
146	0.8582	2.25833				0.156378	2.30186	1.06863	1.6442	0.10855		0.628256		2.63729	1.07984	1.07606	13.6872		7.96822	0.180616	0.256743	0.861081		0.788836	0.334263				0.970977	0.228275
147	0.992765	11.4307				0.133305	7.08229	1.46144	0.582207	0.551467		0.0926378		0.462989	1.28656	0.520104	14.8179		0.704312	0.580765	0.97781	1.94873		1.28033	0				0.0677537	3.15084
148	2.14047	0.216235			0.581245	0.674545	2.91631	0.800605	0.439289	0.0754983		0.108402		0.0785494	1.60835	0.920496	0.575073		1.71859	1.15301	0.327471	0.441211		0.163119	0.364319				0.162522	7.725
149	0.981309	0.371853				0.912821	1.84281	0.466812	2.01224	0.19542		0.0245741		0.140677	0.603229	0.0627152	13.3459		1.15085	0.429176	0.832311	2.47896		2.11779	0.166158				2.24664	0.963206
150	3.85604	0.368459			0.0698508	0.145465	0.776786	0.957543	0.36539	0.32365		0.182611		1.5521	0.566029	0.303826	0.66857		5.81847	0.48295	0.607346			0.911306	0.332702				0.267983	4.45211
151	1.72074	0.141274				0.223457	0.861027	0.706474	0.0996841	0.194944		0.0331488		0.108115	0.6204	0.287628	13.62			0.215584	0.367894			3.05684	0.106405				0.891729	0.88079
152	0.593919	1.53808			8.03803	0.113769		0.312721	2.3752	0.136681		0.0424569		0.361352	2.11446	0.131945	38.1599			0.854989	1.32189			0.0758435	0.228107				0.429511	2.0683
153	0.662255	0.672998			0.00171694	0.607206		0.617397	2.43598	0.213891		0.0522121		0.468652	0.44768	0.045872	0.0376359			1.02771	0.481292			1.08635	0.205247				0.217685	5.91874
154	2.68687	0.484814				0.29694		1.14904	3.62407	0.163645		0.0477184		0.535738		0.385939				0.35745	1.32857			0.120476	0.278638				0.455718	0.155411
155	0.824758	0.294632				0.132711		0.156513	1.02896	0		0.114884		0.221552		5.21515	25.6525			1.87479	0.220568			1.72046	0.137819				0.117767	0.330551
156	1.14218	1.41122			2.05878	0.15862		0.218032	0.635821	0.21476		0.0476239		0.242025		0.299574	0.319219			0.260071	1.06778			0.261932	0.0534032				0.261663	1.45205
157	0.759592	0.938883			2.18305	0.164662		0.409999	0.673547	0.94266		0.0277482		0.607721		1.86399	19.1101			0.998281	22.2704			0.815298	0.197598				0.736909	4.63557
158	0.486431	0.531723			7.1943	0.725066		0.727201	0.579615	0.297289		0.0612311		1.98081		0.447776	13.3292			0.916311	0.576492			3.05735	0.0288959				0.467631	12.9661
159	0.914844	0.482612			0.49146	0.217666		0.66885	1.31773	1.37488		0.0187144		0.232996		0.16856	2.70349			0.920988	0.596532			2.79827	0.100181				0.335554	1.16937
160	0.640681	1.8107			0.0112633	0.670533		0.919339	0.605342	0.354809		0.0914103		0.400293		0.355661	43.0869			0.537319	18.8098			0.154999	0.0449606				6.2561	9.79685
161	2.00909	0.755964				0.12949		0.583808	2.42299	0.262517		0.0320717		1.15041		2.25993	23.3172			1.05214				6.99959	0.188528				0.192736	26.3401
162	0.879836	0.0929965				0.044622		0.761031	3.19242	16.2024		0.0272249		0.050661		17.3996	32.8278			0.899019				0.34627	0.68873				21.656	5.04948
163	1.54434	0.756644			31.3896	0.615799		0.427194	0.776632	0.212645		0.0420726		0.440456		0.869993	0.930284			0.496163				1.23243	0.0684011				9.49178	0.107364
164	0.659678	0.653467			6.54522	1.61247		1.51362	2.65076	0.0509968		0.0335282		0.409997		20.8625	7.66756			0.413616				0.618562	0.103012				13.3945	0.467818
165	0.994723	0.447328			21.2544	0.337211		0.617029	0.348254	0.732279		1.46014		0.615282		0.141177	30.0522			0.956491				0.0730401	0.0388287				26.9863	0.304146
166	0.87756	0.884525			1.81695	0.298378		0.39981	0.597505	0.24125		0.0387609		0.102518		0.198277	0.272556			2.20751				3.20723	0.0870035				6.52425	4.83029
167	2.68857	0.338236			18.864	1.09173		0.877035	0.372378	0.967338		0.0404462		0.55029		1.19981	7.49892			0.378451				0.2478	0.0485236				2.60127	0.160438
168	2.67396	0.715228			6.19831	0.812906		0.652271	1.78402	0.921333		0.0682626		0.618582		0.705453	2.54347			0.885673				0.567196	0.425289				6.76641	0.38436
169	1.71671	1.64034			15.9895	0.331126		0.310002	0.543371	0.207287		0.19436		0.553071		0.130867				0.302187				0.128528	0.390276				9.36123	4.95822
170	3.61687	0.43892			9.60787	0.874278		0.963488	0.493839	0.242519		0.19302		1.65926		0.1476	16.8358			2.25639				2.80543	0.238745				0.1098	0.184435
171	3.58431	0.895064			20.9807	1.25225		0.48539	0.944506	3.14277		0.0635488		0.193071		0.318447	24.5575			0.954329				0.319007	0.400882				0.180545	1.09618
172	1.14865	1.06651			47.3059	0.661673		0.308902	2.64768	0.138682		0.0490307		0.92675		0.303522	0.0389385			0.198644				0.040261	0.161063				0.623022	0.218608
173	1.4852	0.413624			36.0225	3.0936		0.620063	0.257477	0.321479		0.0119761		0.395564		0.289782				0.364003				1.91307	0.255104				13.1681	0.570577
174	1.0614	0.943461			1.45215	3.83545		0.638491	0.416332	0.0506559		0.0376128		2.42515		0.996094	28.1225			0.103355				0.686396	0.0932738				3.69304	0.591883
175	3.24396	2.1675			8.70864	0.671095		0.460931	0.0924449	0.282885		0.0478046		0.197843		0.0258165	3.86268			0.896142				0.632486	0.0880964				9.54091	0.176884
176	0.857278	1.55197			44.3416	1.2373		2.12556	0.583764	0.244757		0.0904517		0.504926		2.96072	11.6992			0.11705				2.29186	0.143519				0.150078	0.526015
177	4.77298				0.628804	0.34845		1.13462	0.450639	0.83367		0.0353568		0.593709		0.0665239	11.8564			0.336792				1.33049	0.119084				16.8955	7.38755
178	1.28656				0.690913	0.6429		1.20578	1.56145	0.0495498		0.0438845		0.216941		0.135006	73.2158			0.250374				0.594167	0.234496				0.26421	0.538129
179	4.26688				4.32127	0.571765		0.210371	2.30153	0.0882376		0.12913		0.292875		0.487705	20.541			0.156109				0.327519	0.27898				0.0773644	0.584597
180	4.37969				10.9785	2.07312		0.172226	0.394322	0.123055		0.0981669		0.632207		0.926495	14.796			0.8202				0.260874	1.12413				0.386294	0.475288
181	2.54261				1.1759	0.448969		0.566438	4.14142	0.203387		7.14175		0.724456		10.5568	11.538			1.14665				1.53867	0.249403				0.0802293	0.363582
182	3.44534				2.511	0.472798		1.32699	0.351158	0.279112		0.022291		0.15406		0.175348	11.0709			1.03755				0.114487	0.13524				0.900764	0.447206
183	1.85836				17.1432	0.450968		0.753196	0.856979	0.126698		0.252137		0.358433		0.123337	13.7742			1.40303				1.08876	0.197149				0.0739688	0.210824
184	1.38638				9.79788	0.429593		0.859149	1.00978	0.153418		0.0721171		0.423818		0.284097	2.17941			0.696452				0.09506	0.397958				0.456902	0.667118
185	2.5495				23.631	0.554438		0.925331	0.370767	0.528492		0.140729		0.332777		0.183578	16.9339			0.158329				0.207505	0.249887				6.21	0.313093
186	0.640145				33.43	2.15645		0.954432	1.1951	19.2128		1.12452		0.686939		0.131195	22.3308			0.22475				0.174381	0.0766522				19.7139	0.0959336
187	0.679128				2.85099	0.874187		0.759396	1.32229	0.244596		0.0655728		0.670264		0.0656128	18.8036			0.789945				1.48035	0.0152728				1.31049	0.213314
188	0.881003				36.9509	2.39256		0.0893394	1.35768	0.55792		0.0310512		0.972678		0.279923	21.82			0.11737				0.9658	0.0954643				1.06458	0.90041
189	1.84035				17.3757	1.02847		1.93079	0.390833	1.71555		0.137889		1.41196		0.150156	4.76822			0.99429				0.201078	0.0828812				0.136559	0.206194
190	0.662207				8.71012	0.317386		1.21534	0.274486	2.99492		0.0935693		0.721365		0.112227	5.8538			0.366744				0.00608311	0.152242				0.22442	10.8442
191	1.98318				15.0294	0.792618		4.24655	0.481744	3.21331		0.16286		0.275801		4.51536	43.9211			1.05428				0.88629	0.0328777				0.915352	0.3022
192	0.366629				2.91875	0.706568		2.35687	0.371998	0.697723		0.107984		0.440377		0.522493	1.617			0.825492				4.65951	0.326225				0.447483	0.166539
193	2.46441				11.0855	1.01113		1.33053	0.447211	0.473628		0		1.61221		0.442824	25.0025			0.126379				0.968576	1.68822				0.492883	4.69279
194	0.745391				20.7693	0.288682		0.674771	0.129524	0.687375		0.164132		1.05929		0.327112	0.109719			0.983512				0.270394	0.36717				0.160159	7.51827
195	1.07603				11.9101	1.68274		1.36464	0.485174	0.328329		0.0646221		1.73669		0.404529	18.2537			0.353908				0.0852284	0.237766				0.14134	0.384276
196	0.589073				46.7909	0.49272		1.33774	0.0823451	0.0808114		0.0146951		0.400856		2.44861	0.518522			0.125881				0.293295	0.229745				0.502275	2.84573
197	2.89429				8.10657	0.834348		0.9579	0.631877	0.120172		0.0668213		0.589619		0.265978	1.43012			0.385013				3.50093	0.316912				0.155218	7.53068
198	0.856039				27.1256	0.972347		1.90996	0.168291	7.42747		0.0530891		0.601956		1.06096	9.91191			0.683702				0.916661	0.118959				23.8083	5.99616
199	0.995106				24.2331	0.573754		0.592373	24.5128	0.124223		0.0173075		0.0647064		0.183614	38.0177			0.543322				0.157946	0.539163				0.175716	45.2454
200	2.95709				3.89264	0.101702		0.458995	0.866215	0.775942		0.0200228		0.362398		1.33529	35.8518			0.143838				1.08237	0.228219				1.3965	0.258172
201	3.21965				21.6801	1.96153		0.501219	4.78706	0.0472449		0.0913932		1.94873		0.267864	38.154			0.143385				0.115014	0.105045				0.205191	0.262145
202	2.60769				8.21883	0.477035		1.91862	0.325945	0.18631		0.109277		0.554122		0.235358	24.6384			0.167426				5.75667	0.415421				0.272022	0.123983
203	3.07798				6.89259	0.723337		1.87771	0.124681	0.156393		0.0303887		2.56922		0.463335	47.1606			0.459498				0.971627	1.88778				0.15988	0.102778
204	2.15683				3.23913	0.911803		1.25075	0.672473	0.0786288		0.0337091		0.214806		0.401502	8.41533			0.347477				0.151961	0.136096				0.303531	2.93603
205	1.0781				53.8586	0.19335		5.21653	2.76952	0.159735		0.0244518		0.418		0.134495	0.0928468			0.681579				1.98644	0.0494058				0.2341	0.856865
206	3.7099				1.39571	0.11766		0.767408	0.191395	0.234613		0.137934		1.40648		0.519501	33.3752			0.0965552				2.94385	0.115929				0.144851	20.5932
207	1.36504				11.61	0.87065		1.20748	0.385354	0.212139		0.16042		0.647097		0.133377	26.7252			1.03944				1.9235	0.251719				0.075069	10.5508
208	1.03674				14.4542	0.482949		1.18691	0.569396	0.367634		0.824954		0.0505436		0.144308	9.99574			1.43048				0.298005	0.158712				0.186565	0.610405
209	0.688667				12.7412	0.609371		1.07206	5.1751	0.0969234		0.0952586		0.870907		0.430784	13.9606			0.287016				1.52459	0.441841				2.17862	0.811038
210	1.0054				6.62638	1.06039		4.34148	0.505248	0.0217459		0.45006		12.4384		0.0850549	20.5682			0.22229				0.072279	0				1.86806	1.53306
211	1.66374				39.7024	1.34696		1.61651	1.90283	0.67676		0.0387593		0.53436		0.181201	0.850367			0.461868				0.590786	0.0887989				0.035886	1.14359
212	2.36079				0.438927	1.16558		0.888334	3.73684	0.0691033		0.0395862		1.55529		0.135847	18.5118			0.193946				4.56099	0.232233				1.27884	1.06865
213	3.73191				117.91	0.62774		0.829557	0.902099	0.177474		0.0177758		3.95742		1.48982	15.7227			0.10495				1.14255	0.199664				39.3451	2.28884
214	0.611832				6.14563	0.237632		1.2184	1.6849	0.221782		0.0133277		1.17893		0.457442	8.9857			0.917277				0.126071	0.158833				1.84309	0.256663
215	1.07103				16.5566	0.979048		3.58399	0.194498	0.100408		0.00901794		1.3391		0.700709	2.36281			0.108455				0.144536	0.236781				0.298084	0.551571
216	1.24286				2.1827	0.835024		0.653677	16.297	0.197865		0.0684141		1.85862		0.21299				0.596077				3.18795	0.79505				0.3122	0.760978
217	0.250438				19.0403	0.197868		0.830179	1.0636	0.0755723		0.101826		5.16676		0.462379	0.668141			0.516891				0.115324	0.277136				2.74659	4.14635
218	1.81232				5.64771	0.579665		0.64146	0.26903	0.899344		0.0882524		0.721759		0.111002	104.702			0.345875				0.282845	0.432434				2.80935	1.72806
219	0.783713				0.684911	0.0800754		2.02252	0.625179	0.162057		0.0983649		1.17518		0.38359	38.5102			0.717794				0.442292	0.0533676				0.106743	0.165291
220	1.77804				9.97888	0.253226		1.9281	4.73979	0.834135		0.880371		0.486952		0.440598	8.43837			0.314986				0.222267	0.124608				0.121946	0.468316
221	1.51659				0.842325	0.0566632		0.557554	0.842852	0.196155		0.0403523		0.263641		0.0937538	7.66058			1.14782				0.389258	0.358522				0.12663	0.461392
222	0.658979				21.2101	0.518527		0.0999719	3.83694	0.25992		0.0578286		1.08837		0.414474	12.5075			0.126134				0.493358	0.929581				11.3388	0.371754
223	1.16843				16.7211	0.627806		1.26598	0.296458	0.163122		0.133314		0.938262		0.209543	54.1319			0.40858				1.012	0.50916				17.5285	4.47654
224	1.03909				3.88893	0.839142		1.04724	0.31058	0.147768		0.005163		0.985382		0.342886	15.806			1.41619				0.315666	0.0514354				14.3283	0.251982
225	7.12473				24.6846	0.531395		1.08732	1.57726	1.33807		0.133381		2.88102		0.39022	5.05523			0.356059				1.62085	0.0270667				0.711624	0.880434
226	1.37162				31.3989	0.155672		2.11158	0.160094	0.186208		0.0742116		0.246736		7.50419	4.76482			0.427969				1.23984	0.167098				0.157653	0.841952
227	3.76676				23.8734	0.199413		1.02262	0.892838	0.246508		0.0790456		0.786902		0.609692	50.3567			0.134806				0.603484	0.34916				0.0810236	3.57275
228	0.984327				51.9174	1.74829		0.544038	3.80742	0.227466		0.103136		0.138164		0.280832	41.5088			0.336071				0.984556	0.323194				0.148479	0.473647
229	0.760714				7.37588	1.97028		4.30322	2.30581	0.20346		0.151822		0.378774		0.220763	32.4134			0.11327				0.12484	0.266226				0.0695731	0.348748
230	3.83911				13.321	0.512889		2.30052	0.162362	0.173547		0.0123272		0.420778		3.40132	1.36601			0.244195				0.0794781	0.216108				0.0729897	1.84979
231	1.9602				9.38864	0.515181		1.07545	0.136966	0.26442		0.093676		0.982257		0.267018	10.8016			0.169049				1.63875	0.109583				0.0587399	0.322734
232	1.20554				30.2159	0.153205		1.42116	0.681455	0.197378		0.176716		0.312497		0.333317	10.8722			0.508141				4.20634	0.14709				1.13815	0.42406
233	1.04688				4.66229	0.158323		1.05119	2.56859	0.817518		0.108426		0.34562		0.980523	30.3454			0.882735				0.434373	0.0108088				0.0266107	0.160181
234	0.636383				25.6827	0.094118		1.29159	0.200204	0.0757983		0.170483		1.6619		0.440961	2.24485			0.148104				2.02744	0.0953575				0.139236	1.13434
235	0.627623				47.1645	0.0798204		1.88821	0.0738862	0.0713093		0.236447		0.192601		3.09886				0.120667				1.0532	0.127615				24.006	2.04707
236	6.59109				21.6539	0.02078		1.32092	1.16103	0.201247		0.141979		0.396458		0.937343	133.377			0.641991				0.18545	0.0980097				0.0311658	3.92472
237	0.817378				35.5066	0.0747214		1.43007	1.05326	0.32826		0.0571286		4.09851		0.485119	11.7374			0.166395				8.17865	0.340515				1.00938	8.76811
238	1.15763				25.5701	0.0033258		1.54071	4.70244	0.213156		0.0763701		2.21819		1.38465	65.1205			0.455665				2.04297	0.0399173				0.316694	1.38294
239	1.11046				10.2059	0.356389		0.665597	42.8173	0.602014		0.0959777		0.806826		3.21098	28.3502			0.693565				1.32991	0.0204652				0.271743	0.96162
240	1.65822				20.04	0.241489		0.362599	12.8699	0.643605		0.139094		0.722974		1.54441	20.1009			2.58892				0.970487	0.121697				1.20885	3.50752
241	1.24608				13.801	0.380327		1.74334	3.11993	0.137511		0.132684		0.077838		0.209372	26.2996			0.553711				3.76683	4.58698				0.551462	10.1255
242	1.08278				9.58824	0.199482		0.820422	0.69984	0.190635		1.15896		1.83136		0.200672	1.31982			0.658063				0.0969855	0.141115				4.85764	1.44164
243	0.817981				21.7745	0.585892		1.3131	3.55006	0.122076		0.286218		0.56279		0.464446	38.7373			0.495448				1.78722	1.75643				0.165863	0.828264
244	0.723343				7.98663	1.24743		1.07887	0.481666	0.237323		0.309342		1.57303		0.263084	6.85771			1.72495				0.13243	0.0127735				16.8542	0.570997
245	2.78025				11.157	0.169369		1.51304	2.44377	0.768781		0.0772359		0.787825		0.298981	13.2302			0.371943				0.695497	0.217289				0.202241	3.8435
246	0.794356				18.1487	0.159588		0.54857	7.80284	0.209158		0.106715		0.249903		0.857298	11.8279			0.72829				0.125131	0.0179247				1.2385	0.331877
247	1.21591				5.28484	0.405417		0.14056	0.0953252	0.992282		0.0613634		8.60605		0.436927	57.0243			1.13987				0.634081	0.0765655				0.371971	0.621326
248	1.57315				23.0043	0.184176		0.16891	0.368509	0.242104		0.027627		0.58095		0.407209	27.6621			1.15845				0.660224	0.237945				0.153965	0.5361
249	1.17437				10.5977	0.592059		0.764332	2.03714	0.294398		0.0606815		0.822262		0.0765116	19.5156			0.480042				9.31636	0.133669				0.197874	5.40926
250	1.23192				9.03134	1.8149		0.536446	1.21586	0.0420463		0.426337		0.982276		0.374461	0.208262			0.375279				0.110164	0.015665				0.227733	1.82096
251	2.28802				13.0957	0.146733		0.842879	0.626797	0.227559		0.179163		0.432649		0.105488	15.0044			0.447812				1.15103	0.0886894				0.141335	1.47028
252	1.65133				18.5156	2.09219		1.10789	2.7163	0.316543		0.106963		2.80226		1.07649	36.2521			0.0299563				0.981749	0.155753				0.266217	8.93628
253	1.97855				2.23428	0.434882		1.1555	0.625093	0.246577		0.0482269		1.47448		1.1966	21.8493			1.78322				0.281632	0.893031				0.0523817	0.96843
254	2.85755				13.9411	3.32206		0.677965	0.25251	0.262652		0.816229		0.331582		1.17132	1.6387			0.0668301				0.76402	0.12551				0.215511	0.228991
255	0.965223				9.65183	0.529993		1.19572	2.46289	0.349355		0.280751		0.271464		9.17522	18.0336			0.879502				1.15162	0.167424				0.225735	1.10192
256	2.14409				57.7624	0.272255		0.860459	1.14539	0.071352		0.0614761		0.0782196		0.684313	9.07522			0.105909				3.17084	0.100266				0.0423042	1.37584
257	1.86455				10.0662	2.0903		0.644892	6.77422	0.154732		0.0692937				0.143181	62.9642			1.50292				0.558481	0.261539				0.108272	6.18959
258	9.02901				0.836588	1.12762		0.857688	0.128564	0.12682		0.0697585				0.985475	11.289			0.942019				0.141154	1.67664				0.14018	0.21135
259	1.34052				11.5676	1.794		0.925713	0.0348531	0.700974		0.0646499				0.0779743	32.7692			0.603507				0.152763	1.31215				0.140564	0.175659
260	1.65508				32.0915	0.603009		1.48794	0.662419	0.042257		0.0754458				0.739047	45.8703			0.802048				0.139357	0.593315				9.03522	2.35046
261	0.741183				24.5237	0.738674		1.49321	0.306544	0.139198		0.139913				0.155474	1.5075			0.487771				0.154657	0.15697				0.410824	0.0735982
262	0.711929				21.5611	0.533872		0.208658	0.479452	0.174316		0.0472085				0.820697	23.0162			0.291183				0.128594	2.58287				0.239721	0.810544
263	1.30291				20.2189	0.563092		0.528546	0.417192	0.0799943		0.0179739				0.197387	10.6127			0.544269				5.30842	0.10874				0.13036	9.82878
264	1.00787				8.92022	1.94456		1.89243	1.14633	0.1149		0.0862427				0.194412	30.0458			0.474812				0.103336	0.440836				0.149915	0.620174
265	1.46868				8.54704	0.634486		1.30739	0.376439	0.203995		0.0393493				0.652083	16.2928			0.0887449				0.287392	0.323445				0.0639686	2.33785
266	2.07884				20.3477	0.159056		0.919321	0.587641	0.0799456		0.0635678				2.18849	0.995331			0.525731				0.747258	0.194211				0.115981	0.0492196
267	1.20747				5.25562	0.561978		0.521204	1.59207	0.121177		0.137615				2.85639	16.3482			0.0437185				0.195941	0.623326				0.167391	2.20949
268	3.93857				3.90606	0.493776		0.58356	3.78101	0.297973		0.0661025				0.346855	9.69848			0.528364				0.280986	0.170252				21.2221	5.27338
269	2.93054				2.25435	1.15619		0.54918	0.876934	0.0342313		0.0642084				0.510649	0.358492			0.197256				3.08279	0.466567				0.20989	0.434827
270	1.6465				6.89043	0.956372		1.10577	0.912885	0.0397726		0.0580449				0.454549	22.064			0.549728				2.21278	0.214415				0.310029	0.14745
271	1.62643				0.179203	1.15714		0.367592	0.815504	0.476524		0.0619709				0.156129	0.159867			0.862288				0.295303	1.07135				0.193826	24.9803
272	2.66977					2.69257		0.623197	1.52747	0.114773		0.064939				0.767087	62.4098			0.167063				6.07468	0.212882				0.232632	0.794311
273	2.15958				23.454	0.153685		0.894366	15.4413	0.206661		0.00588701				0.389353	22.4914			0.169765				0.0659214	0.195351				1.14854	0.802328
274	0.929799				39.5018	1.16174		0.790391	1.0587	0		0.107437				1.13583	70.0525			0.208532				0.725902	0.0706806				0.157517	13.4929
275	0.633023				45.1945	0.429703		1.02127	1.38529	0.111929		0.184331				2.91976	62.3414			1.46944				0.343234	0.216213				0.0244407	0.856154
276	2.20744				0.155963	0.300179		1.12444	1.6538	0.219977		0.10647				0.377387	37.673			0.565367				0.200123	0.259623				0.0121733	5.10494
277	5.33758					0.189754		2.55939	0.843806	0.1074		0.0440238				0.132667	55.1293			0.799494				1.74324	0.224928				0.551259	0.434529
278	3.7302				16.8643	0.771496		1.44491	0.490821	0.135369		0.118879				6.24058	3.20823			0.987142				0.0337234	0.794969				0.111357	0.416568
279	1.49022				0.16427	0.205766		20.6454	7.24974	0.404591		0.363311				0.443993	21.125			0.384779				1.53648	0.197101				0.565149	1.32916
280	1.67214					0.395842		3.19159	0.618258	0.131124		0.442079				10.4695	15.4427			0.455221				0.119997	0.208272				1.45307	0.792799
281	2.19331				4.91661	1.26292		1.61521	0.509009	0.054131		0.0622233				5.5901	0.717284			0.118969				5.20814	0.145735				0.203512	0.315861
282	1.96416				7.98015	0.421305		1.97662	0.549227	0.115321		0.124887				0.324165	22.5558			1.18076				0.0943096	0.374989				0.237168	0.674969
283	1.48777				0.369685	1.28044		0.808379	0.537391	0.145561		0.0981188				0.647517	1.49239			0.682277				0.0117034	0.110532				9.115	1.09264
284	2.06287					0.376827		2.11073	0.51687	0.246054		0.0647752				0.939683	45.3666			0.235991				0.0900858	0.170321				0.57959	1.98799
285	0.858986				49.3123	0.617908		1.31806	1.50049	0.215953		0.044941				0.83748	6.44478			0.216304				0.224231	0.192376				0.359112	0.0925653
286	6.41174				1.0525	0.385384		0.924497	1.30065	0.197159		0.0850807				0.689927	51.6953			0.156715				0.505034	0.255157				0.202754	4.28619
287	1.58416				4.1712	1.76481		0.930501	0.470685	0.123837		0.0394143				1.23934	0.0899002			0.716659				1.49261	0.0414858				0.466626	0.172917
288	2.20319				0.242417	0.456363		1.57358	0.107887	0.448577		0.126684				2.36278	32.3162			1.03967				0.203502	0.385159				0.0249976	3.63255
289	1.25282				7.13541	0.376934		0.575757	0.383793	0.132274		0.0929708				0.342404	0.226964			0.246524				0.0647305	0.406217				0.547515	1.66492
290	1.9816				19.2601	7.71633		0.50461	1.71221	0.0441112		0.101369				24.6997	23.3473			0.266724				0.106148	0.495086				0.222694	0.993153
291	2.07936				10.2752	0.562827		3.97536	0.818056	0.041487		0.0197828				1.48217	27.3214			0.210697				1.07873	0.125305				9.6028	1.3464
292	0.975682				9.0401	0.619097		0.851264	0.833662	0.11795		0.0609283				1.05592	18.9395			0.58959				0.1551	0.31651				0.109577	0.532272
293	0.909516				2.26796	1.77116		2.49165	1.54243	3.48536		0.0151015				0.306507	0.238022			0.107615				0.142865	0.241359				0.319088	1.03482
294	0.794065				2.7137	0.874719		0.754966	3.88654	0.102624		5.21315				11.9743	22.5368			1.12933				1.08836	0.198311				0.0466632	0.0968426
295	1.21507				4.53355	0.335712		0.487453	0.592236	0.0887815		0.0344461				1.1117	23.663			0.43399				1.17494	0.340529				0.449425	0.072868
296	2.65399				7.90791	1.56006		1.36384	0.423878	0.102852		0.0248648				0.133453	5.43811			1.11781				0.0296256	0.0878452				0.0775193	0.442526
297	1.04891				10.501	0.481858		2.22099	4.50705	0.111685		0.196539				0.40815	45.3849			0.335015				1.24821	0.329789				0.725822	1.10676
298	2.26219				7.81047	0.255353		1.49773	0.490515	0.0706824		0.0378428				0.781677	75.073			0.820323				3.14676	0.131343				0.570524	0.154519
299	1.02049				30.8491	0.690367		1.26123	1.0113	0.551646		0.0788673				0.322171	46.9317			0.104865				3.14745	0.115415				0.317248	0.353582
300	2.06854				10.0194	0.653074		2.76622	0.49446	0.215494		0.12094				0.0433327	19.6491			0.429468				0.466397	0.211605				1.7029	11.5031
301	1.57847				0.293718	0.940639		0.81542	0.204008	0.0521813		0.076065				1.06623	16.6094			0.243255				2.18635	0.159375				0.144868	0.900903
302	1.15917				6.22036	0.708736		0.572781	3.92776	0.0301648		0.110138				0.0335766	17.9069			0.173735				0.0237054	0.368913				0.0532137	0.251647
303	2.57935				6.29489	0.885402		1.26178	0.252166	0.197271		0.0510225				0.12526	1.89997			0.62708				1.06007	0.0704982				0.742257	0.46822
304	0.911646				5.41472	0.523718		0.801043	27.4111	0.461356		0.0133304				0.647256	9.45596			0.897106				1.11597	0.0627966				0.146023	0.102692
305	0.705439				0.127249	1.19165		0.658594	0.505649	1.99575		0.0189166				0.967653	18.4542			0.605813				0.12525	0.171316				0.162672	2.03869
306	2.88257				8.3419	0.905225		1.27736	11.7021	0.084534		0.351048				0.227667	19.7448			0.230026				0.193197	0.0152718				0.999398	0.450434
307	2.32897				0.847921	1.70313		2.76037	1.84012	7.40952		0.180995				0.868489	14.3258			0.305861				0.621509	0.0212684				0.153627	0.447556
308	1.77932				15.9447	0.789337		1.48008	0.318215	10.8356		0.0372804				0.886756	11.9356			0.449344				0.656002	0.0748506				2.43328	0.461074
309	1.42924				9.36073	0.655575		1.49919	3.68818	40.8326		0.0575231				0.472627				0.0941322				0.295988	0.533607				1.17989	0.736145
310	1.37984				0.363682	2.47806		0.419505	0.26325	0.464598		0.174448				0.38711				0.418951				0.206823	6.16122				0.21405	8.5173
311	0.937506				0.691361	1.70358		2.09823	4.16017	2.1463		0.231333				1.07492				0.821838				0.168711	0.248818				0.128726	2.97208
312	0.544307					0.364343		2.66433	0.914611	4.09584		0.0805163				1.15771				0.434469				1.40556	0.0676862				0.490524	0.579642
313	3.09857				33.5081	0.933963		1.5753	1.33247	0.154849		0.923146				0.48249				1.13392				0.0403499	0.0171492				0.331313	4.45477
314	1.28131				33.2202	0.0773503		0.514857	4.82227	0.146217		0.0639438				1.10123				0.307755				0.947731	0.250796				0.126697	4.17454
315	2.21307				0.768461	1.49675		3.49579	4.12297	0.145646		0.138749				0.64966				1.26159				4.49723	0.0189683				0.707202	1.4495
316	2.64533				13.409	0.604997		0.596119	2.10706	1.12842		0.13491				1.63109				1.44116				0.409075	0.0332936				2.58535	0.544476
317	1.1032				5.98822	1.36105		0.918729	1.34777	1.37157		0.143331				0.504297				0.520241				0.287715	0.107834				0.323568	0.193862
318	2.62725				13.1009	1.42786		1.41624	1.07449	0.127185		0.0100055				0.61421				0.529359				0.12163	0.166435				0.0812814	0.4727
319	0.999526				16.2607	0.852746		1.85509	0.252822	0.402625		0.105972				0.27236				0.714863				3.36661	0.166552				0.189962	1.08438
320	1.69294				3.62426	0.93899		0.788199	0.309907	0.295358		0.0495075				1.19698				0.534954				3.35709	0.609822				0.0374228	0.269733
321	0.884368				15.6228	0.0571342		0.0773264	0.641289	0.552823		0.118283				0.279045				0.819258				0.0704298	0.123277				0.452065	0.709209
322	0.690263				2.75484	0.164491		28.0098	0.188055	0.068244		0.092206				0.2161				0.362143				0.571798	0.148674				0.161745	0.426984
323	1.00063				0.989538	0.0654511		0.684747	0.669258	0.326695		0.016933				9.10159				0.504958				0.200654	0.296518				7.18721	0.783057
324	0.751406				0.636785	0.9002		1.71592	1.6711	0.0784668		0.0535592				0.249491				0.620263				1.2975	0.0737955				0.294435	0.5423
325	2.51473				0.29927	0.355445		1.59782	0.0883268	0.054201		0.090315				0.478544				1.19359				3.52662	0.251153				1.51043	0.223439
326	0.758453				3.34027	0.996519		0.19562	0.285907	0.472704		0.0453357				0.373443				0.160674				13.8763	0.0427297				0.254368	5.78234
327	2.05429				14.3852	1.44135		2.1259	3.61586	0.318322		0.135964				0.911078				0.0692829				4.69466	0.0553566				0.278548	0.764757
328	1.35708				19.2113	0.529583		0.631469	0.312381	0.258786		0.0269008				1.10182				0.0876133				0.429095	0.396107				1.90207	0.513284
329	0.604098				0.48414	0.646511		0.370884	2.36494	0.242284		0.263827				0.131263				0.39155				0.139058	0.0530874				0.608056	0.444318
330	1.62356				3.32208	1.45348		0.820248	21.2799	0.287683		0.0765398				0.169469				0.102808				0.148305	0.0927793				2.44777	1.50845
331	0.980891				3.54205	1.02979		0.672941	21.085	0.114936		0.135521				0.210595				0.548976				0.793316	0.0607087				0.166073	0.1115
332	1.46153				0.912781	1.52898		1.13927	0.379107	0.154543		0.043454				0.435332				0.346743				0.150194	0.314722				0.15566	0.413292
333	1.50895				1.71431	0.239938		2.52021	0.330646	0.366965		0.0355069				0.275385				0.0307533				0.404469	0.257341				0.0923576	0.319316
334	1.90013				9.39246	0.782411		1.24896	0.273061	0.118989		0.051876				2.53086				0.350557				0.150498	0.603889				0.268148	0.279057
335	1.43611				13.3508	0.358233		1.05819	0.357133	0.0597542		0.197385				1.36404				0.503421				0.0836313	0.121096				0.185454	20.5035
336	1.68741				23.5613	1.16196		1.34055	0.924628	0.0943764		0.095801				0.957703				0.563474				0.217971	0.0379618				0.130064	6.33584
337	2.0425				3.33276	0.306515		1.19835	0.193897	0.359115		0.144607				0.749452				0.353829				3.1675	0.158051				0.017387	40.8212
338	1.7478				5.44303	1.86099		0.985678	0.925527	0.8253		0.0266017				0.600468				1.10772				0.158598	0.116528				0.0274593	1.62534
339	2.62587				1.32101	1.57679		1.33151	1.09964	0.205097		0.0867107				0.512223				1.30055				0.0936997	0.149905				0.158534	0.361385
340	0.941411				1.64816	0.367474		3.33426	5.78187	0.544119		0.172643				0.386121				0.0880447				6.55387	0.0668957				0.130337	0.504438
341	2.05856				21.4138	0.962974		0.325683	0.225224	0		0.0506809				2.09245				0.525602				0.312857	0.09698				0.909249	0.407288
342	1.48555				8.61525	4.89439		1.9707	0.500319	0.130772		0.413475				1.54425				0.294233				1.40831	0.0140351				0.184177	0.0784129
343	0.978882				0.38165	1.56765		0.528594	0.318147	0.217597		0.0885422				0.266701				0.573049				0.108697	0.299809				0.342233	0.764346
344	1.5707				0.360866	0.238813		0.49184	0.124825	0.28847		0.0995314				0.499112				0.305246				0.743972	0.281783				0.438911	1.01576
345	2.23078				8.01489	0.601527		0.364691	0.187685	0.0431708		0.102221				7.18579				0.7727				0.328607	0.21291				0.176128	0.327812
346	1.77646				462.642	1.84343		5.16503	0.888236	0.240222		0.0842213				3.90894				1.25264				0.667662	0.158992				0.0745401	0.652713
347	2.17313				0.498931	0.41741		1.34434	0.978046	0.335007		0.0778317				0.544367				0.126471				0.202099	0.180008				1.08816	0.320632
348	2.54276				1.36285	0.213732		1.91461	0.547115	0.230119		0.155396				0.329354				0.340502				1.65195	0.453727				0.126247	0.417204
349	0.930961				51.8539	0.245305		0.232959	0.641088	0.288271		0.107987				0.227861				0.784309				1.60088	0.0683693				1.61598	1.53249
350	1.35384				13.0163	0.50184		2.02683	1.58821	0.193697		0.0630337				0.398346				0.145421				0.591148	0.201187				0.237705	1.56479
351	2.09856				10.395	0.533369		2.61478	0.449653	0.143952		0.0838703				0.429065				1.82369				0.263831	0.109674				0.885911	0.831595
352	2.56372				8.7299	0.246002		1.55538	1.23554	0.012168		0.126642				3.59993				1.33502				0.101964	0.320003				0.184143	1.12276
353	1.0057				3.37462	1.24907		0.395989	0.541998	0.390792		0.174395				10.9402				0.45327				0.1326	0.434345				0.0646091	8.66626
354	0.686246				1.72163	0.175748		1.55984	0.474076	0.305012		0.108087				0.385975				0.304319				0.311146	0.10749				0.0829647	0.32515
355	1.9119				20.8922	0.838574		1.12795	0.69883	3.42757		0.616396				0.332348				0.168574				1.07799	0.06304				0.499528	0.463983
356	2.70968				15.7518	0.9806		0.495244	1.90045	0.084476		0.0993796				3.19873				0.0665719				0.499982	0.0982156				0.652374	0.412817
357	3.58695				6.85735	0.750451		0.323896	0.265861	0.416405		0.684635				0.0824349				0.554848				1.4643	0.681539				0.264327	3.0556
358	2.52196				3.91109	0.646044		1.0805	1.01336	0.238511		0.170929				1.90249				0.181951				0.317165	0.0847562				1.75167	1.25374
359	0.502527				18.4411	1.32645		3.66012	7.25616	0.266289		0.252793				7.48529				0.70372				0.590811	0.358617				1.58791	0.843021
360	0.662795				2.02139	0.373777		0.487349	0.133256	0.177314		2.82392				5.50744				0.594874				2.14168	0.409527				1.77499	0.433511
361	0.410788				0.730192	0.739154		0.463985	0.474397	0.0848634		0.223634				1.38194				1.91168				0.0505716	0.139534				0.225845	8.61148
362	2.37762				40.7656	0.182631		0.338288	3.59783	0.149641		0.200915				0.33403				0.557471				0.49591	0.246821				0.942599	2.15353
363	1.04364				13.5989	0.560512		0.317214	0.790819	0.123124		0.498841				1.47326				0.203458				1.7014	0.125342				0.979062	14.9254
364	1.8679				3.48922	0.246156		0.429618	0.977694	0.265283		0.415301				0.935489				0.146098				0.182932	0.150305				0.0464574	12.6591
365	0.587998				5.65379	0.245611		1.2639	1.15076	0.387013		0.27541				0.423778				0.17858				0.298801	0.202349				0.171939	0.369972
366	0.836486				0.520064	0.907878		1.70693	0.581948	0.186475		0.63711				0.21539				0.293149				0.552727	0.242199				0.225075	0.295335
367	1.34059				7.30456	0.467657		0.85906	1.3411	0.103417		0.652515				0.228866				0.0922354				0.177676	0.719787				0.210709	1.91042
368	0.903905				14.4235	0.261586		1.69988	10.9204	0		0.0888972				0.343846				0.900039				0.0797351	0.282553				0.319255	18.2899
369	0.934746				0.484295	2.03899		0.530684	3.33925	0.0363848		0.02017				0.687162				0.285112				0.820542	0.242882				0.129584	0.607334
370	1.64481				5.10194	0.472187		0.555157	2.95133	0.047457		1.21341				0.4973				0.221649				0.742849	0.310478				0	0.366333
371	2.65497				5.96386	0.247011		1.83337	0.866037	0.211354		0.104354				1.02422				0.302372				0.0864207	0.239588				0.432667	0.155543
372	1.18508				13.501	0.605208		1.55535	1.20237	0.043966		0.299927				6.26674				0.555016				0.330965	2.73603				0.246217	1.86159
373	2.62565				8.85808	0.557217		1.63395	0.639894	0.105976		0.0249861				0.52205				0.271357				0.202979	0.152691				0.0745114	1.73126
374	0.383623				12.0987	0.46481		1.0662	0.668887	0.204552		0.114008				0.139335				0.727839					0.232765				0.470272	4.0518
375	0.959448				13.2629	0.348797		2.89826	0.212875	0.269556		0.0573269				1.78277				0.382597					0.132011				0.244442	0.372248
376	1.55241				4.10879	0.0930944		1.30208	3.77461	0.0369431		0.26025				6.79053				1.55415					0.478737				2.06716	0.482602
377	0.661559				0.513893	0.844482		1.89024	0.24611	5.98636		0.0873319				0.280496				0.165558					0.165515				0.142794	0.473543
378	0.964348				13.1069	0		1.58959	0.789988	0.0591262		0.0334517				0.370021				0.25685					0.277416				27.5102	0.366216
379	0.615787				1.85903	0.226943		0.636548	0.850204	0.341643		0.194877				0.584811				1.12225					0.0138085				0.604338	0.441558
380	1.42476				3.68254	0.428245		1.32631	0.201242	0.15957		0.191059				2.13638				0.420957					0.102825				1.1527	0.713503
381	6.23764				3.65428	0.1602		2.17227	1.43723	0.0418521		0.250315				3.1999				0.550641					0.106516				4.24191	0.297734
382	1.08747				2.63244	0.207605		1.7397	0.723796	0.369271		0.156761				0.346724				1.00523					1.08473				0.299631	0.199204
383	1.10149				30.2477	0.352144		0.950414	0.437341	0.301564		0.0643637				0.340045				0.588399					0.380938				0.223465	0.330925
384	1.1662				8.30458	0.935835		1.32073	2.38876	0.0589618		0.0884173								0.651454					0.069186				0.294766	0.514914
385	1.73451				21.3617	0.856092		1.72601	0.343405	1.2129		0.304264								0.465438					0.075172				0.16505	0.6579
386	1.84011				2.06205	0.227146		1.49712	0.378364	0.0230421		0.469447								0.490491					0.207661				0.373864	0.916312
387	3.21999				11.215	0.298554		0.96568	1.83324	0.277845		0.489012								0.215221					0.0383951				0.12838	0.715098
388	1.84407				23.4817	0.585492		3.29228	0.760899	0.178865		0.293085								0.692702					0.332282				0.363638	0.919839
389	0.496328				3.69472	0.0147111		0.425522	1.18729	0.164223		0.50896								0.472383					0.460264				0.160999	0.871178
390	3.18005				2.07308	0.261488		0.411745	0.299319	1.15342		0.279925								0.453462					0.0126267				0.115606	0.936871
391	1.87555				2.96879	0.231388		0.869646	1.06127	0.0757151		0.643607								0.479118					0.0344574				8.82665	0.682643
392	0.936615				16.0236	0.66824		1.46598	0.0646566	0.0116892		0.104805								0.219092					0.182245				0.21225	0.541262
393	2.9727				5.46989	0.123113		0.912148	1.19974	0.0481821		0.116634								0.412859					0.174392				0.186804	0.383428
394	5.40052				9.81868	0.208114		0.590517	0.414342	0.0414893		0.0972986								0.470536					3.30454				0.0905683	7.92799
395	2.17099				9.82775	0.12583		1.02325	0.383435	0.1296		0.0362929								0.662421					0.563371				0.308135	0.513952
396	1.42479				19.109	0.0921978		2.57392	0.390168	0.050781		0.14793								0.277689					0.289169				0.151712	0.533338
397	1.02225				11.7527	0.25528		1.19854	1.05328	0.0192219		0.503252								0.146092					0.312262				0.0632363	0.436459
398	1.5426				1.23915	3.51812		1.31537	0.374238	0.0674854		0.0304776								0.457839					0.212619				4.45093	2.3075
399	2.41815				7.41657	2.62567		1.17677	1.15043	0.349395		0.0413096								0.166411					0.156677				0.435043	13.4242
400	2.00285				4.30678	11.229		1.52769	0.219897	0.0457986		0.105765								0.96694					0.0539788				0.145934	0.972455
401	1.26274				67.9768	0.409637		1.05781	4.09087	0.101829		0.0920896								0.80796					0.155916				25.1471	2.5289
402	2.16716				20.8345	0.209767		1.21171	0.154119	0.0378254		0.0355462								0.49153					0.218202				0.199646	0.870817
403	2.40712				3.23005	2.5102		0.419784	0.0922374	0.139254		0.289994								1.08225					0.0192709				4.1449	3.41492
404	3.0032				18.1105	0.334259		5.50121	9.09247	0.0902152										2.92121					0.276441				0.906181	0.77298
405	1.97989				8.9773	0.723122		0.725414	0.402256	0.0297613										0					0.360621				46.4152	3.15008
406	0.711222				50.5177	1.06132		0.636934	0.817719	0.0794313										0.988372					0.6347				0.0998367	0.402956
407	1.3289				1.28431	0.698227		2.30454	0.0902039	0.127742										0.0705596					0.174112				0.525898	0.823446
408	0.568917				5.74838	1.5975		0.564608	0.386397	0.82287										0.162111					24.0109				0.369964	0.458616
409	1.49154				3.84462	1.4445		0.684537	0.282228	1.71512										0.104699					0.337286				0.287867	1.47845
410	1.44963				0.666754	4.91045		1.95109	0.306528	0.286504										0.140551					0.264051				44.0532	0.378483
411	1.05311				22.2334	0.50912		3.87417	0.440092	0.249431										0.315987					0.711126				0.538032	0.43585
412	7.84193				20.1283	0.459478		2.00095	0.178213	0.308941										0.155792					0.282496				0.0501248	0.254361
413	1.52813				26.8582	2.14222		1.48933	0.23098	0.347925										0.818919					0.12448				18.326	1.07256
414	1.66895				27.7676	1.15994		2.67724		0.241461										0.430575					0.208028				0.554097	0.619408
415	2.41482				4.30611	0.165359		0.588363		0.065544										0.307988					0.367126				0.154195	0.37843
416	1.99368				26.2441	1.10221		2.88654		0.103415										0.372325					0.217768				0.0496071	0.34732
417	2.71291				48.0185	1.07751		3.50769		0.836383										2.0786					0.205713				0.101044	0.612849
418	4.00059				12.4293	1.74405		1.07581		0.09129										0.0926453					0.134395				0.85526	2.41111
419	2.40882				14.0711	2.29022		0.730288		0.774944										0.408665					0.100422				1.8388	0.548531
420	0.696031				2.15073	0.758779		2.38791		0.0440016										0.921292					0.0790547				13.9367	0.580148
421	0.523814				1.68215	1.02251		1.76709		21.6081										0.127538					1.92032				0.192866	0.616216
422	1.68539				1.54335	0.429722		0.622312		0.55745										0.520878					0.116431				0.370274	0.331359
423	1.21308				7.29242	1.14633		1.63235		0.663713										0.251491					0.418166				0.628667	4.13816
424	1.93214				21.9561	0.262009		0.684585		0.378714										0.556388					0.239998				0.203567	0.79107
425	3.55375				40.0997	1.26438		0.446623		0.17211										0.635427					0.117451				3.50876	4.71896
426	0.681398				29.6034	6.3943		0.58882		0.232273										0.520689					0.0251084				0.423903	0.640696
427	1.57647				47.1839	0.693676		0.442946		1.11793										1.46903					0.096219				5.90199	0.340958
428	1.1696				12.3978	1.91063		1.22398		0										0.648449					0.16361				0.308922	2.69135
429	0.97131				17.8531	0.374625		1.92177		0.117318										0.404263					0.0728754				0.135959	0.4162
430	2.85653				1.1294	0.185214		2.89979		0.165796										0.701833					0.194482				0.086263	2.20811
431	1.73541				4.32595	2.12863		2.21895		0.0481589										1.0047					1.06412				0.753196	0.901644
432	1.28266				8.7223	0.45823		1.24059		0										0.152888					0.367482				0.259442	6.10119
433	1.25833				22.0753	2.86505		2.47628		0.0910512										0.79199					0.124592				0.204652	1.62525
434	1.13823				39.34	0.803747		3.61		0.148704										0.665272					0.069319				4.62502	0.306742
435	2.54718				17.0479	1.27449		7.40673		0.154282										0.279346					0.0547269				4.58675	1.60375
436	3.08272				0.32452	0.113214		0.636684		0.353602										0.115202					0.106286				9.73475	0.372931
437	2.59045				2.52005	0.405714		1.02196		5.22836										1.35835					0.195477				1.51284	0.364631
438	1.37165				28.4539	0.303823		1.53963		0.300389										1.53788					0.0503576				14.3697	0.711853
439	2.33476				10.9949	1.83819		1.38209		0.241204										0.449648					0.276261				0.138113	0.985646
440	3.43355				8.69246	1.22144		2.48069		0.402283										0.596425					0.696477				1.50293	0.259968
441	1.96434				2.69321	0.619754		0.653907		0.0643827										0.319809					0.167421				6.92642	1.66069
442	0.756561				21.8662	1.00661		1.50232		0.301245										0.233688					0.291944				14.9859	5.57717
443	0.973652				20.8732	0.461178		0.429519		0.0948353										0.280745					4.96651				18.8408	8.07191
444	1.04183				15.8612	1.0105		9.4389		1.3812										0.718857					0.367756				0.378454	0.242344
445	1.41598				13.827	0.63782		1.57815		0.217626										0.833696					0.488413				0.939752	0.711382
446	1.60424				7.40601	0.885481		1.06751		0.124616										2.1978					0.237223				0.118297	1.64846
447	1.15492				18.0104	0.276878		3.70799		0.266851										0.106185					0.52536				0.03799	16.9797
448	2.96916				93.9955	0.903708		2.31603		0.12948										0.600034					1.43969				0.39974	0.393977
449	1.60189				30.8532	0.521814		0.885671		0.172364										0.211387					1.04792				0.194708	0.957477
450	1.11763				3.21641	0.276422		1.57723		0.289339										1.09838					0.547319				26.692	2.26458
451	2.10763				6.08098	0.25748		2.79165		0.943581										0.613264					0.619838				0.0845582	0.157106
452	3.77838				30.3981	0.201353		1.6263		0.0534872										0.408303					0.310448				0.606264	0.188685
453	0.337773				8.02451	0.416509		1.68614		0.447395										1.45081					0.868471				0.305343	3.76851
454	1.89622				25.4526	0.948548		0.888409		0.0496089										1.32982					1.68287				0.160601	6.70988
455	1.20448				4.35493	0.384226		0.468921		0.695015										1.26418					0.311246				32.0181	0.434304
456	1.01296				81.1521	0.591356		0.627641		0.496822										0.397641					0.255915				0.583995	2.17603
457	1.94663				1.0487	1.24064		1.93525		1.98354										0.101199					0.942223				0.0739358	1.36477
458	1.40142				33.0607	3.27522		2.60498		0.154693										0.243981					0.454466				0.011544	0.928445
459	2.9965				9.45915	0.702486		1.02541		1.23886										1.55263					0.827191				0.236857	0.706467
460	1.95837				7.82045	0.68437		1.78497		0.0851204										0.534433					0.475579				59.6674	1.11445
461	1.2058				5.24008	0.20092		2.31099		0.356081										0.311892					0.137266				0.169737	1.8245
462	0.706293				17.2983	0.626248		2.43471		0.0993511										0.394955					0.256978				0.702037	0.200222
463	3.11901				5.63571	3.75023		4.09577		0.300417										0.387228					0.0493928				8.0784	0.16788
464	0.859077				2.26724	1.4148		0.552905		0										0.445298					0.677193				1.64805	1.29173
465	1.00754				42.0094	1.37892		0.722569		0.0645118										0.686077					0.685104				1.24472	6.15541
466	2.12805				2.31855	0.473772		1.68597		0.232193										0.0736504					0.205614				0.254419	3.49848
467	1.96356				24.1806	0.202507		1.61437		0.121657										0.667209					0.501074				0.327766	0.993814
468	3.22585				34.2911	1.69021		3.64917		0.735614										0.0888169					0.825827				0.908376	0.270497
469	2.11124				5.85512	0.761705		0.362702		0.0703616										0.682705					0.163341				0.770084	0.414919
470	0.928846				6.34987	0.0318918		2.72306		0.102855										0.360782					0.244284				0.304285	1.80457
471	2.68853				10.3769	0.22094		1.24977		1.48338										0.237921					2.48219				36.1018	0.254195
472	1.52922				1.89732	0.0412761		2.50341		0.0290624										0.281258					0.15464				0.296266	4.35882
473	1.02684				21.3553	0.136293		2.64955		0.177843										1.88649					0.447441				0.62116	0.607689
474	4.12383				26.9215	0.11663		1.64466		0.135766										0.562395					0.557506				34.0544	0.795001
475	1.88668				22.7147	0.0926696		0.897025		0.0863352										0.937338					0.330216				0.295458	0.428056
476	4.60893				11.357	0.517338		0.715657		0.27042										0.6362					0.100067				8.25055	1.32205
477	2.58977				20.035	0.707575		1.43881		0.592474										0.213505					0.159317				0.578886	6.04009
478	1.10057				6.87972	0.174867		1.59782		0.207796										0.190845					0.176374				22.2178	0.988489
479	1.07251				3.74798	0.450275		3.87843		0.154668										0.918833					0.435212				0.463035	3.83903
480	1.99148				14.9722	0.168902		1.10428		0.0721081										0.525461					0.945514				5.7295	1.83804
481	2.07438				28.7312	0.520223		1.11288		0.0644576										0.384226					0.243519				0.635879	3.68094
482	1.72725				9.55785	0.736157		0.541599		0.903345										2.06799					0.0473319				0.483101	1.74647
483	4.06462				0.235274	0.276292		1.60822		0.344837										0.165513					0.193537				0.738584	5.18397
484	1.70489				39.0957	0.815919		2.50406		0.28629										0.133963					0.15104				0.439508	1.37256
485	2.85151				2.35767	1.31511		0.991681		0.0902772										0.169735					0.140964				5.97919	2.91999
486	1.56761				5.96416	0.396662		0.219498		0.383935										0.115056					0.41721				0.669358	1.11011
487	1.48455				28.7733	0.34096		0.296267		4.90983										5.65045					0.501117				1.08178	9.39945
488	2.10637				49.6029	0.377042		0.419024		0.13931										0.295501					0.620198				6.61879	2.4367
489	4.37181				6.11561	0.258983		0.7827		0.125726										0.448439					0.209734				0.0638953	0.771873
490	0.451077				3.10393	0.145306		0.791614		0.917055										0.969751					0.997067				0.705159	1.04221
491	2.43941				4.63618	1.14459		1.46181		0.169529										0.49203					0.932633				0.532067	1.20667
492	1.1536				11.1042	0.455992		1.41497		13.0331										0.249832					0.745552				0.264974	0.432339
493	2.53823				34.3205	1.72008		2.52609		0.0778032										0.241742					0.604395				0.949878	10.1413
494	1.65947				5.33461	2.10865		6.24547		0.606692										0.280603					0.304893				0.210888	1.84036
495	0.493114				67.9511	0.693324		2.33951		0.409433										0.21369					1.08954				0.297603	0.414604
496	1.88276				12.3492	0.970404		4.97559		0.358324										0.468556					0.149558				0.176638	0.613842
497	1.40226				1.03203	0.537092		0.900813		0.573654										0.389166					0.147045				0.162668	0.678626
498	1.31357				1.7996	0.425296		0.87635		0.177223										0.641775					0.265945				0.257455	0.797897
499	1.27867				2.57428	0.416789				0.307933										0.165579					0.592339				10.6294	1.46861
500	1.20307				4.59598	0.452843				0.69536										0.628476					0.424124				1.94284	2.36146
501	1.47388				16.3364	0.96132				0.348477										0.427033					0.437356				1.15766	0.332744
502	1.93076				1.17147	0.938798				0.0273389										0.637712					0.16282					1.35265
503	0.813965				0.897968	1.44014				1.83947										1.00954					0.152764					2.54976
504	0.871533				3.29233	0.677471				1.05907										0.522748					0.40771					0.360682
505	1.88135				1.0844	0.593642				0.468547															0.221475					0.728757
506	2.19635				10.7175	0.425834				0.136987															0.0582816					0.229021
507	0.982142				40.5047	0.168514				0.244565															1.18593					1.52139
508	0.994938				17.4367	0.927835				0.488442															0.379558					0.921688
509	1.5508				14.8562	0.694607				0.554558															0.572717					0.526455
510	2.1643				1.56431	1.98054				0.0835778															0.444451					0.270723
511					6.79591	0.431827				0.544008															0.137939					0.455863
512					11.1844	0.952618				0.702184															0.437595					0.566343
513					10.3132	0.690484				0.0237923															0.144589					0.461361
514					8.17291	0.893095				0.23822															0.119283					2.01344
515					4.60462	1.13945				0.0476392															0.4531					0.246628
516					3.49268	0.740903				0.058365															0.667986					1.29552
517					26.7624	1.52714				0.0427199															0.409					10.233
518					17.1798	0.714498				0.10286															0.160091					0.928815
519					17.1714	1.61363				2.42809															0.0395755					0.124583
520					15.1936	1.63597				0.642085															0.324962					0.259532
521					14.4886	1.44811				1.84831															0.610559					0.299081
522					17.1989	0.167978				0.070363															0.0854991					0.534505
523					2.08054	0.371209				0.0405053															0.121151					0.242627
524					5.7814	0.235449				0.141348															0.77058					0.270755
525					3.75423	0.531977				0.844594															7.11944					1.85227
526					4.64943	0.156954				3.92718															0.0586336					0.357866
527					23.7614	0.462829				2.25115															0.0166016					2.7207
528					12.2597	1.64355				0.0368363															0.113955					2.02078
529					13.1864	1.08141				0.282754															0.679116					1.42876
530					15.0202	0.68026				0.195485															0.3927					0.254598
531					9.74883	0.642769				0.525658															0.776014					0.334945
532					47.4789	0.771708				1.30581															0.0682899					9.8615
533					5.16704	0.612061				0.36556															1.24752					1.58955
534					9.38906	0.546293				1.00659															0.341387					12.6507
535					14.42	0.732864				0.511255															0.316917					0.490136
536					18.6441	0.87003				0.703433															0.510614					0.572071
537					26.0395	0.339714				0.507142															0.0189784					1.06853
538					10.3479	0.61412				0.377684															0.0325903					1.50601
539					0.28377	1.09339				0.18582															0.766264					1.6219
540					12.5664	0.53299				0.365759															1.1289					0.664104
541					11.4153	0.327367				0.433585															0.355914					0.526543
542					0.406164	0.732385				0.780666															0.114698					0.930729
543						0.788854				0.343126															1.06166					0.8871
544					3.25762	0.322855				0.114683															0.303526					2.38563
545					4.51315	0.401143				0.339183															0.109269					0.428752
546					0.159261	0.127887				2.04282															0.765234					1.02211
547						1.06808				6.88228															0.0691037					0.985488
548					0.153603	0.0711068				0.664743															0.0715431					0.104003
549						0.401347				0.491374															0.432814					0.946798
550					3.74227	0.410603				0.0967825															0.132265					11.6794
551					18.941	0.779395				0.592095															0.375					2.74508
552					9.49367	0.215638				0.326301															3.98749					0.578363
553					0.752588	0.101668				0.163139															0.195437					1.39389
554						0.472072				0.711329															0.150364					1.21538
555					5.20668	1.26067				0.346384															0.224208					0.314698
556					3.06482	0.114737				1.1674															0.117007					4.87413
557						0.792014				0.155438															0.635994					0.467807
558					6.84151	0.386998				0.186562															0.476201					0.283068
559					0.207066	1.30608				0.5089															0.2428					1.11687
560						0.454159				0.440899															0.411925					0.813208
561					0.0481204	0.227915				0.378687															0.143891					1.3761
562						1.07874				3.33846															1.89333					2.19165
563					3.48525	0.397649				1.51137															0.322558					2.13989
564					0.217076	0.625347				0.790686															0.35068					1.62005
565						0.421695				0.0694639															0.623696					10.9353
566					0.234768	0.567187				1.69876															0.241887					1.7903
567						1.95175				1.74427															0.55455					0.906543
568					3.94152	0.323962				1.38757															0.277913					0.755452
569					9.61979	0.311982				9.64256															0.100687					0.786951
570					3.86011	0.332491				10.3182															0.522231					1.32501
571					0.341271	0.521665				5.08112															0.12966					0.792634
572						1.82214				1.0396															0.21568					0.341861
573					12.4582	0.701463				1.27723															0.235263					0.441601
574					0.227665	0.410368				1.87363															0.0587205					0.0272295
575						1.21915				1.32519															0.264055					0.456746
576					2.72436	0.897429				2.68475															0.112796					24.2435
577					6.69404	0.974074				0.475901															0.227614					0.956911
578					0.465506	1.43709				2.50369															0.0726799					0.217955
579						0.623661				0.558507															0.312426					0.232043
580					4.16019	0.329158				0.355412															0.390021					0.508682
581					5.49993	2.04562				1.75049															0.0784504					0.773305
582					0.300393	1.56132				4.26977															0.101482					2.0353
583						1.17925				0.382599															0.499029					0.878357
584					0.708302	1.19572				0.810154															0.406159					0.589185
585						0.29549				0.0540593															0.234799					0.128831
586					0.348191	0.473928				0.155999															0.198231					0.211089
587						0.388509				3.33397															0.594755					14.8258
588					2.09517	0.372626				0.100053															0.28672					4.07627
589						0.9489				3.46866															0.164447					0.681606
590					0.629731	0.863752				6.0423															0.0801493					0.0994914
591						1.21801				0.659989															1.60978					1.50163
592					24.7421	0.57486				5.98159															0.234639					0.0682348
593					0.502191	0.218558				12.6895															0.284966					0.705832
594						0.149494				3.27626															0.551997					1.07
595					2.16405	0.193855				0.367368															0.397948					5.07866
596					0.0465082	0.270971				0.765656															0.676389					0.680899
597						0.0949429				1.04954															0.2173					0.785122
598					5.82301	0.219683				0.169003															1.70504					0.902491
599					0.117086	0.184352				2.69562															0.200791					1.05788
600						0.501989				1.18987															3.10342					0.712786
601					0.0895552	0.153448				2.08125															0.157275					0.162801
602						0.196885				0.476994															2.2599					0.209073
603					1.98994	0.239633				2.89238															0.143302					1.3766
604					0.393134	0.191518				44.8327															1.05513					0.69267
605						0.895901				1.69154															0.312566					0.675191
606					0.216242	0.414524				0.274118															0.161631					0.963461
607						0.0642478				2.09747															0.157665					0.252343
608					0.492268	0.70082				3.91792															0.07614					5.60208
609						0.867232				2.304															0.171416					0.330711
610					0.668085	0.781946				5.59735															1.79916					1.0405
611						0.25986				2.05099															0.200295					3.17367
612					0.398708	0.181703				0.710877															0.125025					1.26211
613						0.351234				3.08257															0.245266					3.20617
614					9.80976	0.371084				0.544244															0.993511					2.04249
615					1.14248	0.519985				63.9308															0.167605					22.9996
616						0.768026				7.82971															0.105244					1.11334
617					0.437215	0.275668				0.133871															0.245681					1.03546
618						0.957563				0.455933															0.14694					0.320688
619					2.90323	0.517057				0.362097															0.0616584					20.2739
620					0.0707567	0.429814				0.546519															0.634347					0.302451
621						0.308903				0.183306															0.108869					0.618484
622					0.110303	0.0964427				0.329835															0.592651					0.337946
623						0.251251				0.0863909															0.116533					1.09786
624					0.39927	1.03111				0.233031															0.480728					0.563364
625						1.30217				0.0711019															0.253538					0.4946
626					6.08536	0.0471383				1.38938															0.0947089					1.6105
627					6.37481	0.067607				1.36317															0.1838					0.370066
628					3.7516	0.00769891				0.0733383															0.526155					1.08233
629					9.29698	0.279928				0.178811															0.490996					0.522199
630					6.11055	0.196884				0.110368															37.7064					6.49893
631					3.29265	0.102065				0.0531291															0.237752					0.221148
632					19.2423	1.20168				0.299812															0.769316					10.9746
633					13.3379	0.00678479				0.0831741															0.333333					6.3203
634					23.9924	0.102883				2.01477															0.115676					0.654491
635					5.40903	0.276118				0.261083															0.633115					1.09825
636					84.2276	0.288241				0.855123															0.351651					1.01111
637					10.0124	0.0758552				0.394464															0.389261					3.53369
638					0.442542	2.82727				0.787008															0.164416					8.01017
639						0.170835																			0.26781					0.392898
640					23.6486	1.22909																			1.77368					20.1119
641					0.837395	0.0847584																			0.504373					5.2188
642						0.343656																			0.673393					3.23701
643					1.84303	0.00641037																			1.06925					6.40869
644						0.14016																			0.496494					0.561565
645					0.979359	0.118055																			0.0773816					0.762917
646						0.22512																			0.883791					0.295646
647					7.05523	0.134991																								0.293635
648					3.5914	0.182147																								0.552117
649					2.50373	0.208964																								3.83647
650					0.161419	0.483319																								0.45305
651						0.968515																								0.234189
652					9.03551	0.0489225																								1.00523
653					5.00363	0.0505507																								1.58667
654					4.03119	0.0883616																								0.156962
655					13.4846	0.38207																								0.404508
656					6.71684	0.216165																								5.01353
657					16.9453	0.654573																								0.230332
658					23.7863	1.21607																								9.65883
659					25.8298	0.349997																								0.0963877
660					27.2137	1.14035																								0.297391
661					12.2973	0.356375																								0.252835
662					27.5412	0.9314																								0.373649
663					12.7571	0.430191																								0.672342
664					15.7392	0.849293																								3.45348
665					16.6705	1.92584																								0.30346
666					15.8264	0.949101																								0.770372
667					22.6341	0.253653																								3.47915
668					0.272865	0.467505																								0.699952
669					6.75403	0.267815																								0.437893
670					18.9613	0.120722																								8.41764
671					0.328693	0.567843																								0.250031
672						0.553748																								0.476275
673					0.524317	0.320126																								0.229497
674						0.165065																								0.250363
675					0.233552	0.362476																								0.399868
676						2.10246																								0.196674
677					0.489469	0.779175																								1.71677
678						2.14463																								1.13759
679					0.399781	0.596586																								0.530652
680						0.40645																								0.803732
681					0.197167	0.18276																								0.396843
682						0.652069																								2.28392
683					1.0864	0.315412																								1.26881
684						1.03973																								0.536085
685					0.337678	0.487826																								0.53077
686						0.547193																								0.781439
687					0.342144	0.437019																								1.88882
688						0.677303																								0.622499
689					25.8852	0.275032																								3.29508
690					3.83504	3.52701																								0.32647
691						0.584452																								0.170162
692					0.00321473	0.334028																								0.313397
693						1.7453																								1.53851
694						0.174863																								0.0546269
695					0.280817	0.986499																								1.77097
696						0.953044																								0.88379
697					0.391787	0.349376																								0.417379
698						1.15259																								1.28014
699					0.996414	0.373142																								2.46894
700						0.532352																								0.502853
701					0.731786	1.32172																								0.157443
702						0.39358																								2.02798
703					1.34384	0.425188																								1.11535
704						0.466992																								0.177875
705					0.505102	1.01071																								2.53938
706						0.328644																								0.573319
707					2.06651	0.216782																								3.62478
708						0.233407																								0.104073
709					29.9309	0.191437																								1.27983
710					22.0269	0.168631																								2.58462
711					0.4684	0.6434																								5.79138
712						0.177791																								0.614285
713					2.32603	0.189494																								1.81877
714						1.34805																								0.867638
715					21.0478	0.222274																								0.743455
716					0.190303	0.54283																								0.69673
717						0.237033																								0.370708
718					0.331928	0.506557																								1.96679
719						0.232219																								1.33738
720					0.387078	0.608262																								1.46816
721						0.509466																								0.441147
722					0.2743	0.293094																								1.11047
723						0.257955																								0.350506
724					0.25152	0.535407																								1.31259
725						0.555078																								0.860219
726					0.0100252	0.46543																								3.22397
727						0.215285																								0.422412
728						0.650887																								0.517439
729					0.105905	0.26928																								0.254457
730						0.484914																								0.501003
731					0.224163	0.37172																								0.18832
732						1.00475																								0.703365
733					0.540097	0.631803																								0.183718
734						0.310057																								0.165086
735					36.3052	0.593504																								0.459227
736					0.482865	0.451442																								14.892
737						0.83827																								0.489506
738					1.50139	0.397964																								0.608135
739						0.876399																								1.05592
740					0.60091	0.464624																								0.405534
741						0.127305																								0.759565
742					0.631443	1.16199																								1.21175
743						0.177387																								0.244247
744					14.3655	1.14889																								0.0878298
745					17.5217	1.84921																								0.401658
746					0.270569	0.461014																								1.94609
747						0.150551																								1.23021
748					2.22126	0.218511																								1.09672
749						1.24737																								1.02394
750					0.102354	3.56052																								0.315932
751						0.913841																								0.112532
752					0.325354	0.540693																								0.333595
753						0.33474																								0.391093
754					4.4515	0.300277																								7.67174
755					19.7144	0.205222																								0.246756
756					4.76498	0.107171																								0.929082
757					12.4484	0.109757																								0.506161
758					3.27634	0.944922																								0.158429
759					7.29163	1.24583																								0.395752
760					1.78867	0.131129																								0.574114
761					3.05652	0.438576																								0.34634
762					7.50525	1.72317																								13.593
763					0.644668	4.1002																								5.74734
764					15.9459	0.695333																								0.543317
765					4.83764	1.19147																								0.329985
766					6.29876	0.269127																								0.51604
767					26.1055	1.10615																								0.440514
768					8.70821	0.458889																								2.37952
769					2.10519	0.369855																								0.500405
770					22.3644	0.246926																								0.97653
771					10.5104	0.52531																								2.35972
772					3.14071	0.433871																								0.570804
773					6.36152	0.265351																								0.835211
774					5.97733	0.393704																								2.54004
775					9.67702	2.97428																								0.499632
776					10.2016	0.394826																								0.701327
777					1.52372	0.786103																								0.616125
778					8.76791	0.353295																								0.723335
779					10.5165	0.862333																								0.887045
780					19.0897	2.04958																								0.379262
781					2.50403	0.394592																								1.41602
782					0.807662	0.28777																								0.498298
783					7.07293	0.801484																								0.441001
784					4.54555	0.252007																								6.1714
785					1.50778	0.260744																								0.228085
786					24.2746	0.963294																								1.76443
787					7.23451	0.603358																								0.511671
788					7.31435	0.667563																								4.08625
789					12.4517	1.63201																								2.89179
790					4.95532	0.95841																								0.589274
791					10.4788	0.502863																								1.39533
792					4.46594	0.39451																								5.50971
793					1.79478	0.305499																								0.885172
794					1.30282	0.678832																								1.91454
795					2.60696	0.0993915																								0.415907
796					1.17047	0.22191																								0.258579
797					9.95591	0.217231																								3.11972
798					20.8544	0.0547982																								0.800851
799					3.32079	1.42453																								6.33112
800					12.9807	0.191781																								0.234833
801					3.70242	0.605482																								3.26196
802					0.601611	0.321736																								0.192747
803					34.4037	0.0100765																								0.632253
804					19.4349	0.723236																								0.463975
805					23.1695	0.481008																								1.4518
806					35.9196	0.0334442																								7.82459
807					27.1463	0.195685																								0.143125
808					0.908533	0.950535																								10.2595
809					6.12356	2.52498																								1.73853
810					2.69438	0.414569																								1.58645
811					9.00386	0.744914																								0.829443
812					13.9346	0.55205																								1.72209
813					7.82835	4.89389																								5.842
814					0.884381	0.136475																								1.13827
815					8.35857	1.97697																								14.3004
816					61.3379	7.0093																								0.420153
817					4.59608	0.0758471																								2.08953
818					30.2474	4.40189																								3.51032
819					2.68407	0.112079																								0.901042
820					15.095	0.177229																								0.342505
821					3.50419	0.801887																								4.38753
822					23.0694	3.36473																								25.3526
823					6.33946	0.497812																								1.35112
824					25.1217	0.95796																								4.68466
825					19.5756	0.0100076																								0.866464
826					15.7294	0.139269																								27.9752
827					31.6551	2.865																								2.02163
828					9.22932	0.181679																								1.6955
829					16.5659	0.0448064																								0.492625
830					4.66307	0.940187																								0.513839
831					11.9368	0.70683																								12.8718
832					2.56861	0.932607																								0.901274
833					18.6497	0.501247																								0.688083
834					7.52748	0.293409																								6.03506
835					3.79512	4.49808																								1.04203
836					2.85686	0.638168																								7.6592
837					3.72411	1.00415																								1.62721
838					4.10902	1.38668																								1.24352
839					34.1516	0.107298																								0.558981
840					91.5055	0.640767																								0.265319
841					43.6344	4.00965																								0.395419
842					5.43353	1.04214																								0.206224
843					27.7752	0.0268521																								0.898246
844					8.25761	0.603949																								0.231292
845					44.044	0.140719																								0.20929
846					7.70558	0.52981																								1.75971
847					10.0833	0.0910981																								1.82623
848					8.08862	0.232456																								0.336003
849					9.33455	0.361044																								1.93446
850					38.8269	0.309818																								7.26473
851					10.3255	4.10549																								0.7429
852					2.33398	0.139557																								0.477395
853					32.734	0.256252																								2.11403
854					34.5066	0.288723																								0.612573
855					18.4575	0.298432																								0.947348
856					5.78821	0.540798																								3.19335
857					14.7789	0.152577																								46.943
858					10.0721	0.631926																								2.24823
859					16.6221	0.154736																								2.91754
860					10.3375	2.65799																								9.92629
861					8.04539	0.0576383																								0.0900284
862					3.47508	0.0174653																								15.107
863					42.8171	0.0456771																								18.2438
864					25.3133	0.662147																								11.6745
865					24.2612	0.303594																								0.279179
866					9.75988	0.405911																								1.0201
867					2.63225	0																								0.337953
868					24.624	0.125058																								0.373576
869					31.6426	0.122893																								2.68575
870					70.0088	1.85562																								0.507108
871					12.5226	0.162455																								0.223705
872					1.66629	0.646483																								1.21044
873					9.20883	1.09948																								0.718901
874					11.6224	1.74238																								8.20889
875					5.48938	0.350453																								0.795826
876					9.78223	0.765726																								4.5467
877					6.14618	1.31903																								0.333651
878					17.1359	1.21425																								0.557938
879					20.8926	1.29657																								0.385819
880					10.6008	1.13684																								9.00402
881					5.1017	1.44019																								5.88396
882					4.51179	3.59148																								6.91031
883					3.73615	2.1349																								1.65422
884					8.72769	0.867813																								0.358013
885					4.24857	0.794931																								0.490496
886					12.4408	1.33217																								0.646148
887					4.65071	0.703681																								0.385048
888					16.2312	8.67961																								1.20484
889					13.3674	2.0627																								22.4659
890					7.98969	3.82821																								17.3099
891					4.36275	6.78079																								0.912481
892					13.2069	1.42292																								2.18244
893					28.8239	1.49016																								15.1346
894					2.18237	1.19048																								0.843355
895					7.17893	0.949772																								0.338481
896					5.99295	1.23817																								0.181406
897					1.87839	0.0303892																								0.430655
898					42.2611	1.93817																								1.27648
899					5.8764	0.0975927																								0.472781
900					8.17794	2.6979																								0.291477
901					7.84269	0.709954																								0.323741
902					18.6417	0.142594																								2.91838
903					19.1808	8.70335																								0.656973
904					0.474613	1.1616																								0.50956
905					11.8097	4.51471																								0.44748
906					1.76371	0.487187																								0.477627
907					1.78257	1.80518																								0.356716
908					17.5173	2.46439																								0.406959
909					0.798993	2.3891																								0.50454
910					5.96947	1.57102																								0.880987
911					17.102	0.835572																								2.12875
912					6.22047	3.8524																								0.199231
913					1.61462	5.53943																								0.404785
914					25.2812	4.94408																								1.69843
915					10.5738	2.76652																								5.06894
916					9.56024	1.11915																								3.13873
917					19.4927	4.27486																								2.91308
918					0.53408	0.807576																								0.572887
919						1.16328																								0.350696
920					15.2437	6.49843																								0.690753
921					19.6179	1.05225																								1.22314
922					6.33209	0.303711																								0.330371
923					2.7265	0.979336																								0.274775
924						2.12327																								1.04394
925					16.0331	1.19275																								0.573841
926					2.96032	2.31668																								1.11668
927						1.66238																								2.56186
928					48.5744	2.16635																								0.976679
929					32.5316	1.73823																								0.66409
930					0.824379	3.08288																								0.467836
931						0.869383																								0.678038
932					11.6328	2.1808																								0.292739
933					21.0965	1.26451																								0.818715
934					18.2686	0.39942																								0.649785
935					0.202132	0.428421																								1.98298
936						3.03309																								0.643123
937					9.31631	0.147606																								0.114256
938					0.000882161	0.191976																								2.07541
939						0.0835434																								1.98257
940						0.970852																								0.699051
941					25.4057	0.0438605																								0.423391
942					0.170204	0.0312191																								0.241813
943						0.146871																								1.45387
944					52.3267	0.345074																								18.396
945					12.9648	1.37514																								0.889558
946					37.2867	0.097357																								0.82543
947					105.442	1.66633																								1.1241
948					17.9902	0.435817																								1.86264
949					28.9025	0.424364																								0.408092
950					39.2748	2.75378																								0.508559
951					14.3184	0.157295																								0.376278
952					10.1388	0.738183																								1.58054
953					1.01672	0.555497																								0.405181
954					5.2133	0.119666																								0.465995
955					0.0199018	0.516141																								0.8509
956						4.9635																								2.78099
957					17.8321	0.128952																								1.09349
958					14.4885	0.4647																								0.642237
959					8.60683	0.286341																								8.73159
960					0.188889	0.117593																								0.642018
961						0.471963																								0.581363
962					15.7318	0.017212																								3.84968
963					4.43757	0.233583																								1.03743
964					10.9423	2.66304																								0.460554
965					3.89798	0.0899948																								0.777803
966					8.17757	0.433369																								11.9196
967					26.875	0.442993																								0.86174
968					24.4729	0.611122																								0.828326
969					8.99732	0.468369																								0.280592
970					11.711	0.567026																								0.552022
971					0.341136	0.247745																								2.21951
972						0.183563																								3.07746
973					15.1984	0.335814																								0.979731
974					3.93385	0.256773																								0.845747
975					6.54772	0.0913847																								6.46222
976					0.0143234	0.318188																								7.06701
977						0.343736																								12.442
978					3.66418	0.296598																								1.09946
979					7.0709	0.117161																								0.544019
980					0.636389	0.707134																								1.32917
981						0.213842																								0.575961
982					15.1254	6.39578																								4.4101
983					24.9109	0.225218																								0.619879
984					0.562853	0.0929109																								0.499766
985					0.0267178	0.577662																								0.44217
986						0.00485178																								1.58231
987					4.52787	0.919408																								1.66152
988					8.09124	0.504145																								0.64831
989					11.5564	0.894842																								0.494081
990					5.62509	0.779683																								0.114352
991					10.9715	0.627144																								0.342344
992					1.09155	0.0723244																								1.22631
993					19.4629	0.310748																								0.694657
994					0.428401	0.326683																								1.02387
995					22.2779	0.312128																								1.11131
996					9.36137	0.426161																								0.402441
997					7.33334	0.140623																								3.2823
998					0.174889	0.311323																								2.01223
999						1.14337																								1.73144
1000					0.461761	0.330918																								0.667519
1001						0.771982																								144.589
1002					0.72577	1.14656																								1.12913
1003						0.302308																								8.50295
1004					17.1651	0.956229																								0.691877
1005					1.357	0.208154																								5.23875
1006						0.0780406																								1.62586
1007					0.589535	0.366653																								1.56027
1008						0.42185																								0.783995
1009					7.46145	0.641572																								1.12518
1010					0.0837021	0																								0.893639
1011																														5.92884
1012					10.4012																									1.48149
1013					0.170458																									0.161966
1014																														0.867204
1015					0.336164																									3.60827
1016																														0.419672
1017					5.15437																									7.05345
1018					16.1279																									2.35562
1019					11.883																									0.334745
1020					3.41138																									0.308319
1021					4.85544																									0.381624
1022					3.01807																									1.72893
1023					11.7011																									2.14032
1024					53.7309																									8.57804
1025					11.5861																									5.32956
1026					0.903172																									1.01337
1027																														0.392125
1028					5.9284																									11.0939
1029					0.141121																									0.918918
1030																														2.0657
1031					3.09015																									0.63867
1032																														1.18111
1033					0.124741																									0.997182
1034																														1.98767
1035					39.0934																									1.24511
					0.0212618

## Sheet: Figure 1 (C,F)
Figure 1.
C
F.
	Tumor 1919	Tumor 1936	Tumor 1949	Tumor 1945	Tumor 2020	Normal
	67.5288	31.142	10.0098	4.85948	1.85565	1
	73.3457	39.9561	7.9003	5.93025	2.00466
	69.7564	30.3444	12.4003	6.86124	2.21034
	Tumor 1919	Tumor 1936	Tumor 1949	Tumor 1945	Tumor 2020	Normal
	0.6	0.4	0.07	0.05	0.03	0.02

## Sheet: Figure 1D
	ENSG00000198765.10	ENSG00000196074.11	ENSG00000139351.13	ENSG00000171772.14	ENSG00000161860.7	ENSG00000164754.11	ENSG00000108055.9	ENSG00000072501.16	ENSG00000118007.11	ENSG00000101972.17	ENSG00000066923.16					SYCP1	SYCP2	SYCP3	SYCE1	SYCE2	RAD21	SMC3	SMC1A	STAG1	STAG2	STAG3
TCGA-3C-AAAU	0	30.0693	0.173641	0.028842	7.04106	537.73	113.677	94.5224	7.54415	33.774	0.695207				GTEX-1117F-2826-SM-5GZXL	0.182	9.082	0.81	2.95	1.512	82.69	36.19	19.34	20.21	24.18	2.28
TCGA-3C-AALI	0.00795861	33.6358	0.0814369	6.59433	28.7661	143.46	75.2054	45.6648	5.64604	9.14016	20.3114				GTEX-111YS-1926-SM-5GICC	0.03773	16.23	2.498	0.8885	1.702	104.4	45.81	21.26	23.19	37.21	2.992
TCGA-3C-AALJ	0.0112381	95.7397	0.402482	0.143256	6.1137	140.263	51.9652	16.2212	2.33438	9.13921	0.486565				GTEX-1122O-1226-SM-5H113	0	4.77	0.1715	3.118	1.636	69.03	36.9	20.64	17.49	25.55	1.466
TCGA-3C-AALK	0.0771288	3.82149	0.479172	0	1.52394	85.135	68.0319	28.8357	4.2867	11.8532	0.389849				GTEX-117XS-1926-SM-5GICO	0.718	1.734	0.1631	1.782	1.827	58.74	26.46	10.39	16.25	22.31	1.669
TCGA-4H-AAAK	0.0151531	21.334	0.445782	0.0579485	9.57084	156.121	118.611	33.9321	7.88619	18.4369	0.44796				GTEX-117YX-1426-SM-5H12H	0.1049	1.951	0.1984	6.1	1.111	95.44	26.89	10.92	11.42	18.49	2.011
TCGA-5L-AAT0	0	13.0776	0.732763	0.132778	4.32193	107.462	75.631	21.9664	4.68985	14.5038	0.622315				GTEX-1192X-2326-SM-5987X	0	13.15	1.632	2.7	2.72	99.19	39.29	18.7	21.67	32.7	2.115
TCGA-5L-AAT1	0	6.02619	0.290732	3.09063	1.74653	67.744	64.0195	23.7332	3.74822	10.8108	0.605519				GTEX-11DXW-0626-SM-5N9ER	0.01633	17.48	0.7721	2.038	3.362	55.79	29.87	12.44	15.17	21.4	1.673
TCGA-5T-A9QA	0	4.69938	0.200543	0.0444142	2.40947	117.354	72.8233	15.9591	3.16881	8.8648	0.174371				GTEX-11DXY-2326-SM-5GICW	0.1948	1.775	0	0.8775	0.4318	69.41	29.25	13.26	17.15	20.19	0.9951
TCGA-A1-A0SB	0.240405	13.788	1.21014	0.0197711	4.93389	149.859	139.71	52.1381	10.1934	33.2771	0.917022				GTEX-11DXZ-1926-SM-5GZZL	0.1799	2.842	0.378	4.201	2.028	76.28	30.74	11.57	14.47	20.9	1.39
TCGA-A1-A0SD	0.00536411	13.2693	0.288165	0.21881	1.78057	285.828	142.959	34.0221	10.3782	28.993	0.49945				GTEX-11DZ1-0326-SM-5N9BN	0.1639	3.82	0.05167	0.9456	0.7714	80.21	35.09	18.8	16.65	21.71	0.9556
TCGA-A1-A0SE	0	3.16602	0.36731	0.154874	3.36076	195.985	150.584	56.5863	10.5185	29.3696	0.290521				GTEX-11EI6-0626-SM-5985T	0.1591	16.14	0.5403	0.5189	2.737	84.04	39	18.22	22.42	34.93	3.007
TCGA-A1-A0SF	0.0113533	19.5204	0.188782	0.274977	3.76863	124.525	108.23	33.1405	5.68313	18.6083	0.383199				GTEX-11EM3-1326-SM-5N9C6	0	10.28	0.561	2.142	1.978	77.04	41.1	21.2	18.78	36.49	1.625
TCGA-A1-A0SG	0	3.61871	0.925992	0.0288392	3.80701	178.921	101.433	31.9776	6.59968	18.7651	0.352835				GTEX-11EMC-2026-SM-5A5JV	0.03768	17.53	0.7722	0.9096	3.732	74.25	37.49	21.42	17.04	23.17	3.038
TCGA-A1-A0SH	0.0473387	1.5827	0.376752	0.093869	1.69746	101.538	88.8056	42.2991	12.9348	26.7295	0.291397				GTEX-11EQ9-1826-SM-5Q5AJ	0.1234	3.147	0.2778	4.151	1.313	60.84	33.65	14.24	14.98	20.12	1.495
TCGA-A1-A0SI	8.87773	16.5877	0.172552	0.0132282	6.17164	164.629	156.503	66.63	15.2627	26.3892	0.379242				GTEX-11GS4-2126-SM-5A5KR	0.1061	25.95	1.115	2.415	3.744	67.83	37.13	17.54	18.89	29.21	2.478
TCGA-A1-A0SJ	0	10.9734	0.121778	0.13485	1.31681	171.481	93.0142	59.5257	5.43047	26.9706	0.519576				GTEX-11GSO-1926-SM-5A5K3	1.26	2.269	4.059	3.487	2.417	55.96	22.95	10.98	14.94	20.56	3.136
TCGA-A1-A0SK	0.1035	43.628	0.546085	0.0494759	14.9711	1272.8	660.038	241.747	20.1848	81.8796	4.8064				GTEX-11I78-2226-SM-5PNYA	0.3595	4.832	0.6752	2.882	1.14	56.65	24.58	14.16	13.07	14.16	1.413
TCGA-A1-A0SM	0.103902	0.992517	0.240483	0.0378423	1.27739	145.33	99.2418	22.558	8.49712	19.8699	0.522873				GTEX-11LCK-2426-SM-5HL5F	0.1014	10.12	0.5593	2.238	2.435	47.57	25.65	12.98	13.83	20.13	1.97
TCGA-A1-A0SN	0	5.24288	0.173226	0.0575464	12.3835	366.865	129.088	64.4207	7.88805	30.9429	0.331012				GTEX-11NSD-0926-SM-5N9DR	0.09215	2.555	0.2905	1.649	1.518	58.95	30.43	12.59	12.82	23.42	2.117
TCGA-A1-A0SO	4.28444	12.9157	0.0446899	0.0334039	11.2757	160.244	548.262	64.3499	16.4759	19.2913	8.94425				GTEX-11NV4-2026-SM-5N9DG	0.09512	2.428	0.1799	2.979	1.119	59.71	26.63	12.85	16.75	26.2	1.563
TCGA-A1-A0SP	0.644654	4.87122	0.504275	0	6.09146	371.105	96.229	43.0055	5.1554	21.4628	0.272834				GTEX-11O72-2126-SM-5N9FO	0.1867	4.026	0.1413	3.202	0.6153	59.19	22.49	10.59	13.44	21.74	0.792
TCGA-A1-A0SQ	0	27.0869	0.159578	0.0722899	2.14388	88.9588	143.224	32.3539	7.7566	21.2618	0.179527				GTEX-11OF3-1926-SM-59889	0.1688	2.214	0.4732	4.772	0.6255	73.8	28.57	12.61	18.76	26.65	2.229
TCGA-A2-A04N	0.0106671	13.419	0.709486	0.0407932	4.91785	268.836	93.3161	28.7988	5.97229	17.5672	0.404733				GTEX-11ONC-2126-SM-5HL6E	0.2534	2.521	0.3044	2.7	1.325	66.13	32	13.89	16.65	27.23	2.282
TCGA-A2-A04P	0.209002	0.463393	0.173764	0	2.69798	46.447	20.7786	11.6408	1.37596	5.45837	0.210413				GTEX-11P7K-0726-SM-5EGKX	0.06178	14.28	0.5194	4.777	1.413	88.7	44.76	19.85	21.61	34.4	1.819
TCGA-A2-A04Q	0	11.0578	0.135316	0.0577963	1.25418	166.14	58.9591	23.2435	2.66757	12.7471	0.297269				GTEX-11P81-1926-SM-5BC53	0	14.18	0.6795	15.63	1.395	86.7	43.76	22.13	21.61	32.85	2.971
TCGA-A2-A04R	0.0204372	4.15366	1.3201	0.026052	4.99374	546.1	132.267	57.0206	9.14577	19.5996	0.582763				GTEX-11P82-1326-SM-5HL62	0.03349	1.325	0.1056	0.8874	1.675	73.57	21.01	11.84	8.565	10.76	0.762
TCGA-A2-A04T	0.0207507	5.90213	0.307882	0.0423226	2.25774	709.593	149.051	43.1435	5.66467	21.1987	2.40738				GTEX-11PRG-0826-SM-5EQ6A	0.04958	22.01	1.016	0.1752	3.112	80.66	38.5	14.97	17.03	26.23	3.077
TCGA-A2-A04U	0	9.86739	0.216742	0	2.64415	98.6367	151.213	33.3319	3.69889	9.2574	0.358031				GTEX-11TT1-2126-SM-5GU5Y	0.02155	3.303	0.4077	0.4822	1.268	52.81	29.92	13.3	11.22	14.74	0.6379
TCGA-A2-A04V	0	10.2382	0.583576	0.0381376	4.17241	200.073	80.274	17.1115	3.65064	14.8466	0.482267				GTEX-11TUW-1826-SM-5BC5D	0.2573	1.699	0.4232	2.477	2.589	53.51	33.16	14.45	21.2	17.87	0.6523
TCGA-A2-A04W	0	0.359634	0.0512575	0.0255419	0.83139	48.0445	31.531	17.7107	2.00997	7.35361	0.125931				GTEX-11WQC-1726-SM-5GU4W	0.1881	8.675	0.5189	0.1661	2.444	85.28	42.87	16.72	23.27	31.66	1.891
TCGA-A2-A04X	0.0306397	29.8947	0.186154	0.0195287	13.808	67.4834	77.163	19.5688	3.57784	10.8542	0.213964				GTEX-11WQK-2426-SM-5GU5C	0	1.457	0.5601	0.8892	1.655	75.97	33.79	14.79	16.74	17.02	1.481
TCGA-A2-A04Y	0	28.6225	0.123361	0.0223532	3.6784	197.681	54.4245	16.1124	2.47808	9.42522	0.329607				GTEX-11ZTT-2326-SM-5EQLG	0.04053	2.282	0.3194	0.3818	1.192	84.32	21.01	11.26	9.58	14.38	1.253
TCGA-A2-A0CK	0.0101172	4.64118	0.232931	0.128967	3.87139	95.2293	65.3889	15.0114	3.53702	13.2065	0.405063				GTEX-11ZUS-0826-SM-5FQUY	0.182	3.633	0.1275	12	1.071	59.54	22.94	10.55	12.03	19.89	1.411
TCGA-A2-A0CL	0.00584665	9.3457	0.179479	0.208682	2.58766	163.036	125.408	91.1102	9.53986	32.3258	1.12142				GTEX-1211K-1926-SM-5EQLB	0.05995	2.614	0.378	0.5882	1.881	65.88	37.46	20.24	20.18	29.03	1.633
TCGA-A2-A0CM	0	2.39475	0.765345	0.0354768	2.05293	300.125	238.907	27.2477	10.6933	35.1137	0.294761				GTEX-1269C-2426-SM-5FQSN	0	11.61	0.5396	2.172	2.424	73.91	33.59	16.15	16.8	27.26	2.277
TCGA-A2-A0CO	0.0371519	7.35183	0.149348	0.0135311	2.20219	75.1416	57.6613	23.4366	5.41288	14.3391	0.736315				GTEX-12BJ1-1826-SM-5HL9N	0.07567	1.72	0.212	1.485	0.9563	92.63	26.99	14.16	15.03	22.93	1.344
TCGA-A2-A0CP	0.0207796	3.61261	0.248066	0.158931	1.46893	138.024	47.3043	15.6488	3.33749	10.9144	0.361159				GTEX-12KS4-0126-SM-5Q5A5	0.2335	1.938	0.1767	4.048	1.539	90.36	22.58	12.68	12.47	22.76	1.519
TCGA-A2-A0CQ	0	23.0971	0.393918	0.0356894	5.5503	130.692	65.1509	20.882	3.76388	10.5112	0.263942				GTEX-12WSK-2226-SM-5GCO5	0.0683	2.548	0.07178	1.501	0.759	113	51.92	20.36	28.23	44.94	1.72
TCGA-A2-A0CR	0.0912783	2.47521	0.0860273	0.012248	3.01218	36.1814	23.3316	10.1959	1.017	7.71576	0.489804				GTEX-12WSM-1726-SM-5BC6J	0.1325	1.456	0.5569	0.494	1.516	66.23	27.95	12.69	14.18	21.01	0.9656
TCGA-A2-A0CS	0	1.00964	0.211192	0	2.41054	162.789	95.8094	27.7892	4.68935	14.9711	0.118505				GTEX-12WSN-1326-SM-5GCNT	0.02515	3.389	0.4757	1.125	0.6905	64.52	25.24	14	12.82	17.27	1.378
TCGA-A2-A0CT	0	8.62276	0.230094	0	5.63961	318.495	111.816	42.3331	8.39229	36.3054	0.301494				GTEX-12ZZX-1126-SM-5EGKB	0	15.44	0.5512	7.118	1.959	96.52	45.84	25.22	23.34	33.43	3.476
TCGA-A2-A0CU	0	12.0155	0.702995	0.0111208	5.51019	489.21	61.1019	32.9706	5.12949	18.615	0.446761				GTEX-13113-1726-SM-5GCOO	0.02932	6.005	0.2465	1.358	1.533	75.16	37.24	20.16	19.81	30.36	1.744
TCGA-A2-A0CV	0.00416639	5.05427	0.0319746	0	0.921997	136.492	100.849	24.7106	8.04672	22.9856	0.259914				GTEX-1313W-0826-SM-5EQ4T	0.07523	6.865	0.06776	0.5315	1.265	63.36	25.1	15.52	18.22	24.84	1.035
TCGA-A2-A0CW	0	40.8472	0.118784	0.0236763	4.23865	332.393	81.9787	32.9098	7.20229	10.3255	0.382624				GTEX-1314G-1226-SM-5BC6D	0.1063	11.12	0.2979	1.335	0.7411	117.4	54.96	19.41	25.88	43.95	1.471
TCGA-A2-A0CX	0.264237	0.539359	0.101393	0.0673663	2.03035	228.309	88.5564	43.3842	4.20902	13.3469	0.182472				GTEX-131XW-0726-SM-5EGK3	0	14.69	0.8151	2.051	3.229	78.88	34.81	12.88	16.76	23.65	2.116
TCGA-A2-A0CY	0	16.6058	0.117148	0.0106137	0.499023	87.8553	30.3357	7.89562	1.25225	12.3383	0.106597				GTEX-131YS-0626-SM-5EGKL	0.04578	12.65	0.433	0.4852	4.938	70.12	35.33	16.05	16.72	23.14	2.366
TCGA-A2-A0CZ	0	0.931928	0.229241	0.114232	1.15679	65.4184	56.5979	20.5707	4.19838	10.5752	0.267				GTEX-132AR-0826-SM-5EGK6	0.1533	2.78	0.8459	6.77	0.9772	45.08	30.22	15.87	12.27	16.5	3.039
TCGA-A2-A0D0	0	2.05371	0.145074	0.0144582	4.91532	179.98	103.002	30.307	5.17224	29.8009	0.100326				GTEX-132NY-0826-SM-5K7Y7	0.1251	2.471	0	1.238	1.325	56.56	27.93	11.26	16.28	24	1.813
TCGA-A2-A0D1	0	18.5561	0.122642	0.0488907	8.3106	189.611	82.5602	21.7056	2.42977	12.5714	0.31247				GTEX-133LE-1726-SM-5K7VQ	0.02797	7.51	0.2351	7.267	1.682	68.19	37.2	22.91	16.36	21.09	1.614
TCGA-A2-A0D2	0.0288595	3.99153	0.103357	0.0441459	2.6078	241.965	248.347	90.4581	6.24693	20.4177	0.862559				GTEX-1399U-1826-SM-5PNZ1	0	5.125	0.5241	5.66	2.119	87.41	29.63	17.72	13.53	22.1	1.279
TCGA-A2-A0D3	0.00564364	11.9111	0.230996	0	2.08151	199.578	123.131	35.8732	9.07729	28.3492	0.333678				GTEX-139T6-1626-SM-5PNYZ	0.03545	1.784	0.1341	6.628	1.057	71.3	31.14	13.08	16.26	26.87	1.654
TCGA-A2-A0D4	0.00321373	13.4262	0.197308	4.30969	1.39273	805.164	90.3828	47.0711	5.70341	15.192	0.32616				GTEX-139T8-0826-SM-5L3DE	0	18.93	1.904	0.4525	4.414	109.1	34.21	15.6	16.68	33.16	4.777
TCGA-A2-A0EM	0.0104789	4.69647	0.576338	0.0267156	5.16925	134.632	111.307	36.6945	8.09413	26.0311	0.190258				GTEX-139TU-0626-SM-5KM3X	0.2871	13.19	1.901	8.823	2.196	66.84	41.51	15.09	19.05	29.49	2.207
TCGA-A2-A0EN	0.023849	10.4783	0.697248	0.0955467	1.69639	61.9233	60.0978	19.2877	4.54206	11.097	0.466321				GTEX-13CF2-2026-SM-5K7VI	0.09057	20.43	0.5711	7.807	3.126	50.22	29.09	12.9	12.92	18.54	1.92
TCGA-A2-A0EO	0	7.12681	0.902137	0.0423096	1.45369	136.165	94.8124	24.3362	5.72415	18.9703	0.251094				GTEX-13CF3-2126-SM-5IFJP	0.1762	2.288	0.0966	1.768	0.9915	84.53	27.01	16.99	13.85	16.83	0.9543
TCGA-A2-A0EP	1.32026	3.07009	0.115737	0.136316	1.25149	65.4914	60.8332	23.2976	4.17834	11.738	0.679746				GTEX-13D11-1026-SM-5IJFB	0	4.2	0.7448	3.784	1.205	52.94	31.59	17.07	13.6	18.52	1.719
TCGA-A2-A0EQ	1.07814	1.72981	0.144526	0.024006	3.12559	171.334	130.529	34.8147	4.20841	20.168	0.563298				GTEX-13FHO-0826-SM-5L3E8	0	6.076	0.7914	2.956	1.745	67.05	34.7	14.11	17.38	27.27	2.147
TCGA-A2-A0ER	0	12.959	0.384086	0.011962	2.94186	157.755	171.219	53.1087	8.97123	37.413	0.559189				GTEX-13FTW-1426-SM-5LZWZ	0.4183	2.302	0.2488	1.822	1.084	61.65	28.63	9.543	11.64	18.24	0.9415
TCGA-A2-A0ES	0	6.16798	2.03399	0	1.76784	115.242	113.108	31.7351	9.72595	29.2609	0.60118				GTEX-13FTX-1126-SM-5N9EN	0.04258	2.723	0.1151	2.908	0.5487	81.98	27.8	11.83	11.94	18.39	1.247
TCGA-A2-A0ET	0	15.2302	0.31867	0.0127036	3.35397	206.758	198.135	58.0663	9.13151	47.7822	0.635612				GTEX-13FTY-2226-SM-5J1ND	0.03316	21.62	1.185	0.8589	5.332	118.8	41.25	22.54	22.38	33.61	4.687
TCGA-A2-A0EU	0	35.9596	1.81927	0	8.93605	332.284	145.498	50.3929	7.86657	36.9593	0.574526				GTEX-13N11-1726-SM-5J1OJ	0.01037	13.23	1.111	19.34	2.562	93.87	36.75	17.61	21.32	30.36	3.28
TCGA-A2-A0EV	0.00511532	17.3255	0.130857	0.391241	5.28262	121.445	112.001	43.1004	6.77596	25.1068	0.211947				GTEX-13N1W-0626-SM-5MR4U	0.066	0.6722	0.2973	3.708	1.183	69.94	22.08	12.77	17.24	23.9	0.9913
TCGA-A2-A0EW	0.0535802	11.2385	1.35543	0.121423	1.7017	117.742	121.628	39.7051	11.3594	31.9225	0.595888				GTEX-13NZ8-0126-SM-5IJCT	0.05479	7.09	1.036	0.4194	3.062	105	40.75	25.69	27.39	35.2	3.134
TCGA-A2-A0EX	0	2.16642	1.16102	0.114079	1.65035	304.52	92.6387	27.8887	6.25813	22.0474	0.145821				GTEX-13NZ9-1026-SM-5MR5K	0.01922	7.551	0.2424	1.607	4.826	78.43	40.85	20.86	20.88	23.63	3.108
TCGA-A2-A0EY	0.745646	1.70658	0.588882	0.0127584	6.41386	219.798	94.3449	47.1167	6.35628	15.9307	0.528855				GTEX-13NZB-2126-SM-5MR4Y	0.04616	18.35	1.106	0.6306	4.092	83.41	40.14	16.67	17.86	26.15	2.871
TCGA-A2-A0ST	0	4.46942	0.159977	0.122642	0.487912	120.381	100.983	33.6983	6.99738	24.4057	2.52393				GTEX-13O3O-0826-SM-5K7WE	0.06307	4.716	0.1491	0.3342	1.546	77.57	30.3	19	19.96	21.03	1.031
TCGA-A2-A0SU	0.0412687	11.3648	0.123166	0.0526066	4.376	161.575	140.734	41.3991	11.1682	30.2661	0.310603				GTEX-13O3P-0826-SM-5L3DH	0	8.472	0.4892	1.492	2.333	89.93	37.26	17.03	19	32.96	4.97
TCGA-A2-A0SV	0	8.62862	0.0416055	0.0310984	2.54938	271.103	66.7892	31.0147	4.21602	12.1164	0.255544				GTEX-13O3Q-2226-SM-5KM4O	0.06146	1.468	0.6781	2.026	0.9039	69.88	31.46	17.3	21.93	35.31	2.579
TCGA-A2-A0SW	0.00720553	25.4548	0.0829474	0.064296	2.82367	72.435	52.9521	14.3588	3.66822	12.6371	0.258298				GTEX-13O61-1826-SM-5KM4I	0.01892	1.868	0.2386	1.092	0.8906	97.83	26.82	15.68	14.04	21.2	1.011
TCGA-A2-A0SX	0.0341717	40.4797	1.07397	0.037337	6.16662	476.006	217.971	65.9587	13.2183	9.70655	0.659068				GTEX-13OW5-2226-SM-5L3HC	0.09013	27.21	1.042	4.281	3.064	95.95	48.15	22.7	26.07	35.59	3.61
TCGA-A2-A0SY	0.0348887	4.49916	0.637502	0.0381205	3.5846	133.151	101.556	36.6449	7.81565	25.0467	0.491912				GTEX-13OW8-0226-SM-5K7UP	0.2018	7.776	0.1272	1.592	0.9102	65.91	28.34	13.71	18.1	22.95	1.658
TCGA-A2-A0T0	0	0.51567	0.0669346	0	1.48777	226.929	72.1234	46.5001	10.1177	27.5115	0.280168				GTEX-13PL6-2926-SM-5L3I2	0	9.772	0.2822	19.47	3.687	115.1	38.49	20.04	23.57	33.44	3.905
TCGA-A2-A0T1	0.00701572	12.8884	0.12563	0.00894318	1.94067	453.407	54.7795	27.8009	3.89411	6.52361	0.308651				GTEX-13PVQ-1026-SM-5KM3M	0.2232	0.8154	0.1173	4.161	0.5836	47.47	18.83	13.94	12.73	15.01	0.4765
TCGA-A2-A0T2	0	3.38571	0.0193705	0.00965245	0.907652	76.6633	38.2126	12.775	4.31253	8.02705	0.207986				GTEX-13PVR-2226-SM-7DHKP	0.03582	10.21	0.6775	4.154	1.651	72.54	34.55	18.21	16.46	28.97	2.381
TCGA-A2-A0T3	0	29.5402	0.504335	0.0407535	4.91306	368.329	100.577	36.2229	10.8231	23.0035	0.518446				GTEX-13QIC-2326-SM-5LU5N	0.04588	14.25	0.5786	2.485	1.844	110.7	40.42	18.21	20.88	37.73	1.642
TCGA-A2-A0T4	0.0657303	5.27421	0.168147	0.130338	4.78123	165.591	120.08	33.9467	8.26504	22.1761	0.234605				GTEX-13QJ3-0826-SM-7DHKK	0.04582	2.793	0.2889	0.2428	1.033	76.09	31.67	19.97	15.99	23.39	3.128
TCGA-A2-A0T5	0.00534083	6.073	0.0956381	0.0680815	0.984912	145.305	97.8527	33.3477	7.20501	22.8172	0.191454				GTEX-13SLW-2526-SM-62LDQ	0	6.835	0.1954	1.046	1.58	76.44	34.46	12.86	20.58	24.24	1.132
TCGA-A2-A0T6	0.00546749	21.0698	0.797236	0.0836353	3.12564	168.055	124.205	47.917	11.1554	32.0137	0.498894				GTEX-13SLX-2326-SM-5ZZWE	0	15.14	0.2382	0.8305	2.618	98.36	32.94	17.59	18.68	31.27	2.003
TCGA-A2-A0T7	0	21.856	0.377061	0.0556715	2.51682	552.188	155.669	67.1627	12.0492	28.8527	0.505755				GTEX-13VXU-2826-SM-664MA	0.255	3.047	0.04873	2.057	0.485	103.1	42.27	15.52	20.89	29.78	0.6897
TCGA-A2-A0YC	0.0223741	15.6569	0.389206	0.0228169	4.12605	234.523	139.604	38.4696	8.56368	28.6492	0.32707				GTEX-13W3W-1226-SM-5LU4H	0.02584	9.185	1.304	1.765	1.723	66.98	35.26	23.17	17.07	22.67	2.203
TCGA-A2-A0YD	0	11.0331	0.711398	0.110287	1.70945	187.97	135.86	43.0992	11.8336	28.4247	0.704866				GTEX-13W46-0826-SM-5LU3H	0.07418	2.242	0.1871	1.887	0.6983	102.4	40.4	17.58	27.74	38.6	1.304
TCGA-A2-A0YE	0.0170052	8.45031	0.159506	0.0289028	6.84682	173.815	83.0041	54.2652	8.39969	32.7127	0.678199				GTEX-144GL-2026-SM-5LU3O	0.4585	2.224	0.4231	1.133	1.228	69.05	34.02	13.54	18.15	28.84	2.362
TCGA-A2-A0YF	0.0175682	22.8192	0.483126	0	3.0778	181.46	202.442	46.6893	16.2971	36.2689	0.296483				GTEX-144GM-0926-SM-5O994	0.367	1.449	0.04451	1.38	0.5814	53.47	24.65	14.48	15.67	17.66	0.6922
TCGA-A2-A0YG	0.0730494	30.7788	0.100623	0	6.47652	374.594	141.633	108.903	12.1984	26.5748	0.201432				GTEX-145LT-0726-SM-5S2VM	0	10.1	0.1224	0.2058	1.714	73.19	29.11	11.32	13.68	20.97	1.535
TCGA-A2-A0YH	0	5.06331	0.339734	1.7807	2.6305	641.973	108.249	46.976	9.38804	21.7907	0.384702				GTEX-145ME-1526-SM-5Q5F2	0.4216	3.184	0.1533	0.3818	1.145	109.8	30.12	13.45	13.81	22.4	1.54
TCGA-A2-A0YI	0	9.55145	0.89446	0.0225678	1.95889	141.755	111.696	35.2144	9.08312	25.9709	0.556337				GTEX-145MF-2226-SM-7EPIR	0.02891	1.756	0.1094	0.5855	0.4989	52.17	21.78	8.389	13.01	15.99	0.659
TCGA-A2-A0YJ	0.00676245	1.72068	0.0691972	0	1.68355	489.44	81.2277	37.1646	9.45675	22.5354	0.308528				GTEX-145MN-1926-SM-5SIAI	0.0198	1.864	0.1249	0.3498	1.204	52.7	27.29	12.71	13.96	19.95	2.152
TCGA-A2-A0YK	0.0507191	16.327	0.609808	0.0646534	2.198	117.86	107.669	35.6535	8.95505	28.8168	0.498217				GTEX-145MO-0826-SM-5NQBL	0.0652	6.636	0.09135	0.2047	1.08	62.05	20.38	11.05	11.89	16.97	0.7104
TCGA-A2-A0YL	0.00590248	6.26918	0.694571	0.0451446	2.17697	161.396	169.638	46.8079	13.9657	37.1968	0.76666				GTEX-146FH-0826-SM-5SI8T	0.04635	3.659	0.4383	0.4366	1.045	91.48	48.86	25.53	24.69	35.64	2.252
TCGA-A2-A0YM	0	25.9127	0.405358	0.119699	2.75981	466.329	218.533	45.3882	21.6735	43.5959	2.5355				GTEX-14753-2426-SM-5LU8U	0.4407	1.484	0.4168	0.1557	0.7778	101.1	24.29	11.81	17.39	30.34	1.012
TCGA-A2-A0YT	0.00422615	9.38345	0.0540554	0	2.72773	550.808	152.19	84.4848	8.86969	25.857	0.241999				GTEX-147F4-2826-SM-5NQBN	0	14.2	0.3623	1.489	2.795	80.44	39.35	15.77	20.6	33.23	1.594
TCGA-A2-A1FV	0	10.8221	0.241328	0.0248804	3.05946	248.618	80.8838	29.9755	9.21263	37.734	0.452816				GTEX-14A5I-0726-SM-5TDEB	0	10.81	0.8577	6.669	3.056	123.1	47.86	23.99	28.02	41.77	2.491
TCGA-A2-A1FW	0.00952636	26.1756	0.487395	0.0242872	1.71285	394.095	135.436	85.919	11.635	44.1064	0.483413				GTEX-14AS3-1626-SM-5S2OY	0.01787	5.401	0.7322	0.8626	1.121	70.97	30.95	12.97	12.66	18.55	1.089
TCGA-A2-A1FX	0	19.8343	0.801185	0.0135334	10.1318	758.914	182.066	65.091	12.8009	35.9094	1.10466				GTEX-14B4R-1226-SM-5TDDT	0.1575	3.376	0.3104	2.087	1.12	55.86	21.4	9.281	10.84	17.61	1.044
TCGA-A2-A1FZ	0.0304035	16.6117	1.08887	0.0387565	2.80338	160.775	141.264	44.6096	14.2442	33.3193	0.314933				GTEX-14BMU-1626-SM-5TDE7	0	6.245	0.9274	1.462	2.115	82.33	41.71	22.83	19.14	26.93	2.159
TCGA-A2-A1G0	0.0106816	38.8116	9.18117	0.0408485	5.21998	196.43	133.829	48.0645	11.3606	29.7635	0.671325				GTEX-14BMV-0626-SM-793AU	0.1904	1.693	0.06318	0.3068	1.493	54.09	24.79	10.32	12.39	17.83	1.62
TCGA-A2-A1G1	0	20.8828	0.558672	0	2.32956	267.208	115.17	55.2199	10.9752	43.69	0.279097				GTEX-14DAR-1326-SM-7DUEG	0.3122	2.038	0.4922	0.9422	1.493	98.64	37.2	15.04	20.18	27.7	2.172
TCGA-A2-A1G4	0	6.81271	1.41872	0.0103206	5.37494	256.421	167.698	65.3068	8.56956	36.3672	0.751952				GTEX-14E6C-1326-SM-62LEQ	0.321	1.589	0	3.196	1.511	69.17	31.59	12.71	18.65	24.21	0.9155
TCGA-A2-A1G6	0.00573393	7.69443	0.616064	0.0584739	3.5423	146.149	139.747	31.8719	9.9059	32.938	0.563247				GTEX-14E6E-1326-SM-5S2NR	0.2028	3.057	0	7.807	0.835	98.75	29.33	14.84	15.79	21.98	1.075
TCGA-A2-A259	0	11.7707	1.13144	0.0129609	3.65628	543	117.458	43.4188	11.0563	25.0052	0.468615				GTEX-14E7W-0826-SM-62LEJ	0.1702	2.858	0.1193	3.029	1.187	47.62	23.18	10.93	14.31	21.16	1.713
TCGA-A2-A25A	0.731536	7.15711	0.472298	0.0088811	3.17988	165.05	131.103	33.3714	11.0279	28.4984	0.556256				GTEX-14H4A-2526-SM-5YYAY	0.008343	10.8	0.9469	1.12	2.094	56.39	32.59	13.89	11.01	25.01	1.202
TCGA-A2-A25B	0.0101796	20.5708	0.0911431	0.0129763	2.25269	483.077	173.092	72.6041	9.02422	19.9001	0.258281				GTEX-14ICK-2426-SM-6EU27	0	6.842	0.1203	2.202	0.9354	80.25	28.98	12.22	13.16	21.33	1.045
TCGA-A2-A25C	2.43328	1.74097	0.107659	0.0195081	4.65658	163.656	269.191	87.0294	14.9585	37.3042	0.728487				GTEX-14LLW-0626-SM-62LFC	0	7.074	0.6016	3.627	2.299	106.2	28.74	13.15	17.97	28.33	2.372
TCGA-A2-A25D	0.00364803	8.43492	0.382619	0	3.06097	187.49	59.1318	20.7651	3.92342	10.8308	0.259845				GTEX-14PHY-1926-SM-5YY95	0.08143	5.62	0.6068	2.005	2.003	55.39	29.47	20.48	9.56	15.51	1.4
TCGA-A2-A25E	0.00471046	53.8704	0.867601	0	3.51809	384.105	160.447	37.3165	9.30068	26.9504	0.513149				GTEX-14PJ4-2126-SM-6ETZJ	0.1365	1.594	0.05381	1.166	0.6695	83.12	26.75	13.21	12.04	18.81	1.96
TCGA-A2-A25F	0.0191691	2.76054	0.0784595	0.00977421	1.414	323.911	166.547	76.5324	13.116	33.6821	0.61755				GTEX-14PJO-0726-SM-69LO8	0.1597	8.933	0.106	5.384	2.439	66.41	25.69	10.11	10.73	16.64	1.21
TCGA-A2-A3KC	0	38.3925	0.759106	0.0328928	2.37924	124.521	135.093	40.8835	10.6393	26.2709	0.831887				GTEX-14PKU-0426-SM-6EU1P	0	4.142	0.6924	4.396	1.096	61.42	34.84	18.05	16.41	22.32	0.8731
TCGA-A2-A3KD	0.0323637	5.46221	0.342991	0.0825103	2.00363	150.363	100.675	37.8589	8.60134	25.6567	0.477834				GTEX-14PN4-0626-SM-62LFP	0	4.109	0	0.336	2.723	56.47	20.06	8.096	8.714	15.07	0.647
TCGA-A2-A3XS	0	16.9895	0.196664	0.0309469	2.83543	196.112	68.8634	32.5983	6.00044	13.5937	0.470924				GTEX-15DCZ-0726-SM-69LOV	0.01181	3.67	0.8934	0.4727	4.631	117.2	49.39	29.85	29.17	39.28	3.203
TCGA-A2-A3XT	0.0039508	1.53501	0.222347	0.0402898	2.91429	207.964	59.1392	39.3452	6.63029	12.7938	0.351303				GTEX-15EOM-5019-SM-793DK	0.03642	2.512	0	0.5147	1.75	56.52	38.59	26.2	11.92	16.05	0.9413
TCGA-A2-A3XU	0	6.13783	0.0235126	0	2.1611	107.48	45.689	18.9264	0.837236	5.36685	0.0620452				GTEX-15ER7-1626-SM-6PAMZ	0.03102	18.67	0.6847	7.928	3.377	79.27	45.16	23.31	23.68	36.92	4.365
TCGA-A2-A3XV	0.183077	0.814855	0.00918306	0.00915194	9.79746	13.2384	12.244	9.43842	0.281151	0.779105	0.0518071				GTEX-15ETS-0626-SM-7KUMX	0	8.112	0.6194	0.1542	1.477	85.71	43.38	19.81	18	30.12	1.512
TCGA-A2-A3XW	0	2.33511	0.0744458	0.0211982	2.68333	71.7172	40.4133	15.905	1.7696	5.13984	0.25548				GTEX-15FZZ-0726-SM-7KUFZ	0.07809	14.1	0.2462	0.7173	1.991	59.81	37.13	17.58	19.62	28.64	1.815
TCGA-A2-A3XX	0.263865	24.9535	0.0964293	0.30032	2.73712	598.299	109.03	48.3841	3.88292	14.3516	5.06065				GTEX-15G19-2126-SM-6M48J	0.0235	4.381	0.2223	5.894	1.337	78.87	36.47	13.9	14.65	21.53	1.09
TCGA-A2-A3XY	0.102065	7.85707	0.204336	3.0886	4.82825	426.511	103.251	43.7846	5.39971	10.411	0.766456				GTEX-15RJE-2626-SM-7KFT1	0.2415	5.866	0.1523	0.2559	0.9709	81.25	31.23	10.77	16.07	23.15	0.6934
TCGA-A2-A3XZ	0.322327	3.51993	0.073841	0.122651	0.79846	66.9442	57.7114	41.1859	3.67506	8.97701	0.734616				GTEX-15SHW-1326-SM-6PAL8	0.02831	14.12	0.357	1.2	1.055	88.59	41.43	15.83	22.66	35.48	1.776
TCGA-A2-A3Y0	0.0706723	0.390633	0.031904	0.0317959	3.52652	206.345	89.5888	35.5899	2.84777	5.55272	1.73216				GTEX-15UF6-0126-SM-6PAMB	0.07965	7.249	0.7812	2.751	1.979	125.6	51.04	21.48	28.5	36.74	1.822
TCGA-A2-A4RW	0.306349	27.7944	0.36572	0.338446	3.01304	185.444	88.8568	33.5824	7.52259	21.0522	0.755888				GTEX-15UF7-0726-SM-6M46D	0.2637	1.871	0.3167	1.685	0.7879	75.71	31.67	15.21	16.36	21.71	1.664
TCGA-A2-A4RX	0.0116831	8.51109	1.64378	0.0893571	5.92487	368.053	95.6831	57.8844	9.81995	32.9757	0.581977				GTEX-16BQI-1026-SM-7KUEA	0.2513	4.512	0.2881	0.9506	0.8065	76.22	31.47	13.22	16.47	19.24	0.9959
TCGA-A2-A4RY	0.00869603	11.8529	1.04555	0.243873	6.17405	106.545	96.0941	31.2984	8.35061	22.4618	1.30359				GTEX-16NGA-0826-SM-718AF	0.005269	12.24	0.5647	1.253	2.211	76.4	45.49	17.57	17.99	33.06	2.821
TCGA-A2-A4S0	0	17.0896	0.348351	0.0231447	6.44542	119.165	92.0136	29.1225	5.05438	25.6853	0.650859				GTEX-16YQH-2826-SM-6PAMY	0.1601	6.414	0.233	3.626	0.9178	56.53	16.5	8.229	10.34	20.96	0.9304
TCGA-A2-A4S1	0	3.45195	0.0812032	0	1.8537	43.9291	28.9131	20.4988	2.33601	8.22301	0.477819				GTEX-17EUY-1926-SM-7DUF6	0	12.3	0.7678	14.46	1.433	92.26	47.32	21.98	24.1	33.49	1.685
TCGA-A2-A4S2	0.204302	25.04	0.272678	0.0226461	6.79799	94.1402	74.504	26.3522	4.37079	15.6413	0.496238				GTEX-17EVP-0226-SM-79OND	0.1523	31.17	0.5763	1.686	2.211	68.09	31.95	15.95	20.18	27.14	3.257
TCGA-A2-A4S3	0.0556261	9.44708	0.142299	0.0202596	3.29725	203.88	117.936	40.0842	4.98807	11.8277	0.714007				GTEX-17EVQ-0426-SM-7LG57	0.07769	2.751	0.3266	2.805	0.8464	55.08	27.34	16.8	20.07	22.41	1.846
TCGA-A7-A0CD	0.00512669	12.2382	2.07214	0	3.63987	236.061	145.852	55.6436	11.9497	35.3912	0.262539				GTEX-17F96-2426-SM-7IGLN	0.008442	1.79	0.1331	0.3479	1.44	66.25	27.81	9.347	13.54	20.17	1.962
TCGA-A7-A0CE	0.000617215	0.918147	0.0302933	0.0120353	2.57128	19.3264	40.3304	2.7355	0.564511	0.983082	0.0656152				GTEX-17F97-2526-SM-7EWDV	0.06016	2.938	0.06322	0.4723	0.5113	74.75	28.66	11.23	14.74	22.56	0.691
TCGA-A7-A0CE.1															GTEX-17F98-0526-SM-79OK5	0.1225	3.974	0.3862	4.963	1.394	85.5	39.57	22.06	19.84	26.1	1.072
TCGA-A7-A0CG	0.861701	10.6732	0.255382	0.0267912	0.920502	103.146	106.47	31.5311	9.11005	27.4348	0.242165				GTEX-17GQL-0326-SM-7LG5U	0.01477	2.137	0.2328	5.164	1.043	73.2	27.11	14.36	14.58	15.68	1.376
TCGA-A7-A0CH	0.00658561	0.0829529	0.0272946	0.035671	0.690547	4.76302	11.338	0.741205	0.118224	0.330462	0.00713665				GTEX-17HG3-0126-SM-7IGNH	0.02474	12.05	0.546	2.214	5.046	75.63	29.94	20.04	16.74	30.57	6.087
TCGA-A7-A0CH.1															GTEX-17HGU-1326-SM-79OKB	0.4226	2.475	0.4321	1.614	1.523	63.55	33.85	12.84	18.2	24.34	1.725
TCGA-A7-A0CJ	0	35.2227	0.204529	0	13.3188	265.63	146.578	30.5962	8.3734	13.5168	9.58082				GTEX-17HHE-1426-SM-7EPH4	0.2984	16.66	0.9678	1.767	1.505	63.1	38.9	19.15	19.62	25.42	3.277
TCGA-A7-A0D9	0.00100161	1.76628	0.0436972	0.0151906	1.13541	23.6917	32.9582	2.14016	0.229382	0.743217	0.0303916				GTEX-17HHY-0926-SM-793C1	0.2183	29.53	0.8604	2.153	3.051	78.05	47.15	20.11	26.44	36.48	2.761
TCGA-A7-A0D9.1															GTEX-17JCI-0726-SM-7EPH1	0.08754	9.336	0.5519	2.474	2.369	83.47	35.86	22.21	19.07	27.82	2.521
TCGA-A7-A0DA	0	1.36533	0.477462	0.0679778	0.655608	257.659	97.3695	38.4683	11.6345	15.1599	0.36205				GTEX-17KNJ-2026-SM-7LG53	0.08858	13.66	0.6702	6.008	3.092	57.16	43.15	16.67	20.79	27.26	3.342
TCGA-A7-A0DB	4.03975e-07	3.26274e-06	1.48288e-05	1.8286e-05	0.00396291	0.00142488	0.0227413	6.63108e-05	7.09217e-06	1.31651e-05	2.34493e-07				GTEX-17MF6-0326-SM-7EPH5	0.03472	3.75	0.1094	0.7563	0.817	63.02	29.4	17.79	19.19	22.49	1.104
TCGA-A7-A0DB.1															GTEX-17MFQ-0926-SM-7LG4S	0.06337	1.66	0.3996	0.3544	1.274	81.47	37.11	15.97	20.19	30.17	1.589
TCGA-A7-A0DB.2															GTEX-183FY-1126-SM-7DHLJ	0.0566	2.751	0.2974	3.844	0.6661	70.29	30.42	15.87	15.42	22.66	1.192
TCGA-A7-A0DB.3															GTEX-183WM-0726-SM-7LTAA	0.05445	4.482	0.1249	3.416	0.932	52.19	23.74	11.48	14.34	15	0.7435
TCGA-A7-A0DC	1.38321e-06	0.00330136	0.0307279	9.16852e-05	0.181084	0.0467161	0.132412	0.00223761	0.000416966	0.000511054	0.000109839				GTEX-18465-2026-SM-718AP	0.3571	2.404	0.5421	2.585	1.193	63.41	27.1	12.21	18	22.19	2.162
TCGA-A7-A0DC.1															GTEX-18A6Q-0926-SM-7LG4N	0.1053	2.29	0.1897	3.968	0.9441	49.02	27.64	12.54	14.73	21.14	1.356
TCGA-A7-A0DC.2															GTEX-18A7A-0726-SM-7LTAI	0.07601	9.015	0.6971	1.985	1.762	92.11	49.75	21.88	25.16	35.89	2.668
TCGA-A7-A13D	0	0.00159633	0.0011014	0	0.00777174	0.0805277	0.244289	0.00290323	0.000545836	0.000992645	1.02759e-05				GTEX-18A7B-2626-SM-7LG55	0.2594	3.138	0.2638	0.6898	1.444	70.26	35.81	15.77	20.39	24.01	2.299
TCGA-A7-A13D.1															GTEX-18D9A-1526-SM-7LG4J	0.03941	1.892	0.2485	3.047	0.9789	73.68	27.14	12.12	13.07	20.17	1.543
TCGA-A7-A13D.2															GTEX-18QFQ-0826-SM-718AX	0.06073	21.45	1.149	1.001	1.757	102.2	55.78	21.48	27.72	38.69	2.971
TCGA-A7-A13E	3.68909e-07	9.29873e-06	1.6927e-05	3.33974e-06	0.0019047	0.00116495	0.0182814	4.81951e-05	6.43281e-06	1.18035e-05	1.48535e-07				GTEX-1A3MV-1626-SM-731C1	0.1128	17.3	0.4267	2.842	1.814	90.22	37.29	15.14	18.53	32.64	2.192
TCGA-A7-A13E.1															GTEX-1A3MX-2726-SM-718B6	0.0825	3.505	0.1387	1.697	1.186	77.27	31.23	15.79	16.76	20.48	2.891
TCGA-A7-A13E.2															GTEX-1A8G7-2426-SM-731AK	0	12.99	0.5415	0.1156	2.117	70.3	29.63	13.85	15.99	26.42	1.539
TCGA-A7-A13E.3															GTEX-1AMEY-1026-SM-718AA	0.04375	1.272	0.2146	1.03	0.8199	77.47	25.13	9.893	12.76	19.57	0.7173
TCGA-A7-A13F	0	0.581245	0.0463335	0	3.54091	21.6346	33.2301	3.41035	0.339132	0.721515	0.010832				GTEX-1AX8Z-0926-SM-731AW	0.1597	9.683	0.3595	4.109	2.147	75.79	47.93	24.45	25.73	33.34	2.358
TCGA-A7-A13F.1															GTEX-1AX9I-0726-SM-73KWV	0.2168	1.901	0.2051	1.328	1.786	99.7	39.79	15.69	19.24	35.31	1.782
TCGA-A7-A13G	8.47949e-05	0.0698508	0.232505	0.0022046	0.771384	1.30111	3.0522	0.297799	0.0837132	0.0908432	0.00893171				GTEX-1AX9J-1126-SM-731B7	0.09828	1.611	0.08853	2.645	1.156	107.6	42.53	18.02	26.43	42.88	3.92
TCGA-A7-A13G.1															GTEX-1B8KE-1226-SM-73KWK	0.07284	12.91	0.2296	2.716	1.19	140.1	53.48	20.36	29.29	35.53	2.017
TCGA-A7-A13H	0.00511645	8.03803	0.36648	0.182619	3.6326	93.0943	78.8683	27.3471	5.53753	16.2608	0.554994				GTEX-1B8KZ-1526-SM-7DUG7	0.04609	21.45	0.5085	2.849	2.847	89.68	55.28	20.57	28.7	40.84	3.135
TCGA-A7-A26E	0	0.00171694	0.000761654	0	0.0127934	0.0288284	0.160826	0.000876848	0.00060173	0.00112614	3.49292e-06				GTEX-1B932-0826-SM-73KXG	0.0453	14.57	0.9282	1.653	2.976	109.2	51.97	26.06	27.26	40.42	4.142
TCGA-A7-A26E.1															GTEX-1B933-2526-SM-7IGO5	0	4.561	0.273	0.6729	1.019	71.26	32.01	16.39	15.16	23.92	1.132
TCGA-A7-A26E.2															GTEX-1B97I-0426-SM-79OL7	0.06318	18.48	0.1992	0.8928	2.168	83.89	51	24.26	24.31	30.63	2.024
TCGA-A7-A26F	0	2.05878	0.719158	0.0130313	1.7438	27.2844	20.9902	18.205	3.56812	4.49756	0.882827				GTEX-1B97J-0426-SM-79OLQ	0	9.691	2.15	0.2444	2.093	109.3	44.06	26.28	25.96	30.82	2.593
TCGA-A7-A26G	0.199984	2.18305	0.246658	0.0546271	2.17325	148.546	89.6933	38.9347	9.08194	27.1311	0.505411				GTEX-1BAJH-0826-SM-7EWEF	0.7547	16.26	3.721	3.781	3.875	75.93	35.63	12.13	18.3	25.37	4.061
TCGA-A7-A26H	0.037256	7.1943	0.343102	0.028495	1.47715	241.347	153.269	39.1431	12.7014	27.7883	0.242823				GTEX-1C64O-0726-SM-7DUFU	0.0228	23.61	1.006	0.2148	1.833	90.33	52.81	25.06	28.31	39.75	3.313
TCGA-A7-A26I	0	0.49146	0.816934	0.0275988	3.44365	30.6312	39.0213	28.8333	6.45407	5.74068	2.47702				GTEX-1C6VQ-0426-SM-79OOX	0.2151	5.014	0	4.244	2.743	70.87	27.88	14.93	16.22	24.63	3.445
TCGA-A7-A26J	3.9629e-06	0.0112633	0.031269	8.75594e-05	0.0590259	0.0556453	0.103147	0.00156765	0.000501315	0.000875403	3.89196e-05				GTEX-1C6VS-0726-SM-7EPHF	0.03017	9.998	1.046	1.421	2.693	90.46	32.49	16.57	19.2	31.98	0.9797
TCGA-A7-A26J.1															GTEX-1CAMR-1426-SM-793BO	0.1073	1.476	0.2417	2.618	1.594	73.8	26.3	13.21	12.42	16.14	0.9618
TCGA-A7-A26J.2															GTEX-1CAMS-1426-SM-7IGPM	0.02284	8.14	0.7199	1.64	2.866	108.1	48.32	24.11	23.15	36.41	2.25
TCGA-A7-A2KD	0	31.3896	0.476838	0.0250117	11.2621	524.143	151.93	55.4673	8.51608	36.9283	0.623434				GTEX-1CB4E-0226-SM-79OLW	0.02371	15.97	0.6728	5.221	2.651	95.36	52.47	19.04	24.03	34.63	1.309
TCGA-A7-A3IY	0	6.54522	0.372209	0	2.97068	117.931	78.2885	25.297	3.81625	19.9582	0.210469				GTEX-1CB4G-2326-SM-79OOI	0.04151	27.78	0.3271	2.957	4.559	57.27	39.75	16.88	22.84	24.79	2.549
TCGA-A7-A3IZ	0	21.2544	2.49137	0	6.97199	144.868	173.992	61.4247	9.7328	40.2844	0.723745				GTEX-1CB4J-1826-SM-7EWF9	0	4.565	0.2513	5.507	3.075	75.44	37.63	16.19	19.24	21.04	0.7747
TCGA-A7-A3J0	0	1.81695	0.126385	0.0104964	5.04892	223.211	103.804	37.8503	6.15228	24.2788	0.354588				GTEX-1E2YA-2726-SM-7IGPW	0.06419	6.842	0.1349	0.6299	1.259	79.42	34.52	15.08	22.12	25.86	1.295
TCGA-A7-A3J1	0.0452447	18.864	1.1227	0.219165	3.62949	135.031	119.67	48.0822	9.34944	24.3412	1.11848				GTEX-1EKGG-2626-SM-7IGPY	0.2077	3.518	0.1247	4.985	0.6207	51.06	24.73	11.3	12.7	19.77	1.809
TCGA-A7-A3RF	0.00466304	6.19831	0.0954297	2.76997	1.93482	106.303	70.9394	31.9394	2.86612	14.2906	0.24965				GTEX-1EU9M-2826-SM-7EWFH	0.1453	17.13	0.3055	0.02852	1.045	64.9	28.19	14.18	16	23.53	1.37
TCGA-A7-A425	0.0055556	15.9895	0.14212	0.0566553	8.24737	60.6254	61.1544	26.7195	2.88817	11.5231	0.426756				GTEX-PSDG-1626-SM-48TCQ	0.1293	3.058	0	2.868	1.48	101.4	25.34	9.945	10.94	20.05	1.857
TCGA-A7-A426	0.0042784	9.60787	0.503458	0.130892	8.16601	153.577	75.452	20.3502	5.01173	13.2125	0.880375				GTEX-Q2AG-0326-SM-48U1O	0.01348	15.39	0.17	3.302	2.273	80.83	33.59	18.06	18.82	31.8	3.168
TCGA-A7-A4SA	0.00615422	20.9807	0.613991	0.03138	3.17775	172.364	37.0921	20.254	4.29261	10.2961	0.555826				GTEX-QDT8-0626-SM-48TYW	0	16.23	1.915	3.713	2.667	109.4	41.26	22.74	24.06	33.47	2.671
TCGA-A7-A4SB	0.00656884	47.3059	1.54597	0	4.0581	67.3727	43.7921	18.6686	4.10089	16.5688	1.15291				GTEX-QEG5-0726-SM-4R1JQ	0.05432	17.17	0.7706	9.307	4.527	72.42	42.9	23.7	21.33	28.22	2.172
TCGA-A7-A4SC	0	36.0225	1.64375	0.0922919	4.17236	71.9566	53.0025	30.9205	7.52982	17.408	0.551937				GTEX-QEL4-2126-SM-447AE	0	20.81	0.6827	9.69	4.854	88.7	46.98	21.55	20.01	27.1	2.706
TCGA-A7-A4SD	0	1.45215	0.513113	0	0.858683	162.335	122.836	43.5612	7.72063	19.1067	3.04819				GTEX-QMRM-1626-SM-4R1KV	0.2192	2.524	0.1455	0.9508	0.4977	67.61	23.37	12.41	15.21	18.79	1.05
TCGA-A7-A4SE	0.0438164	8.70864	0.0280221	0.0558543	7.67625	205.328	129.114	65.4682	13.4658	22.8349	1.63189				GTEX-QVJO-1826-SM-447C9	0.02345	4.246	0.1478	4.141	1.287	59.31	23.36	15.16	14.22	21.07	1.771
TCGA-A7-A4SF	0	44.3416	0.0938649	0.0374187	5.75157	72.4676	77.7653	50.1754	3.30694	15.72	4.47895				GTEX-R3RS-0626-SM-48FE1	0	10.46	0.3578	5.112	2.949	120.7	36.94	20.2	28.76	39.79	3.949
TCGA-A7-A56D	0	0.628804	0	0	2.71912	15.3689	7.41833	6.61194	0.347858	2.74581	0.0861418				GTEX-R53T-1526-SM-48FEK	0.1892	5.562	0.4472	1.754	2.55	75.26	40.15	21.15	19.54	27.26	2.475
TCGA-A7-A5ZV	0	0.690913	0.88108	0	4.12851	199.486	66.0139	32.7382	1.55401	19.5121	0.404871				GTEX-R55D-0826-SM-48FEA	0.02066	1.959	0.2606	5.767	1.54	70.51	23.68	12.52	12.13	14.78	1.643
TCGA-A7-A5ZW	0	4.32127	0.449283	0.0194678	2.53471	137.202	133.6	29.5557	7.38906	26.2931	0.30928				GTEX-REY6-2426-SM-48FF5	0.1238	3.436	0.4684	2.955	1.23	71.6	33.74	15.12	14.84	19.3	0.8094
TCGA-A7-A5ZX	0	10.9785	0.830719	0.068992	5.30233	122.941	102.397	24.1951	6.23935	21.526	0.535429				GTEX-RU1J-0626-SM-4WAWY	0	9.408	0.5996	1.841	2.652	79.07	40.09	25.44	20.09	26.53	2.735
TCGA-A7-A6VV	0	1.1759	0.312912	0	2.25573	311.181	114.26	33.3871	10.2525	19.5145	0.392627				GTEX-RU72-0626-SM-46MUI	0.02625	13.68	0.5793	1.762	2.831	104	38.84	24.34	26.51	40.18	3.224
TCGA-A7-A6VW	0	2.511	0.0150969	0.165503	1.46921	93.7457	74.8664	18.2631	2.52875	7.20666	0.274743				GTEX-RUSQ-2026-SM-4GIAK	0.1773	4.138	0.326	7.079	1.477	70.88	29.66	16.69	13.94	15.46	1.24
TCGA-A7-A6VX	0.0546711	17.1432	0.299692	0.0398235	2.66453	230.505	158.503	91.1282	13.5903	27.1908	0.501768				GTEX-RWS6-1926-SM-47JXY	0.02333	10.1	1.397	1.346	3.02	90.48	44.14	22.11	22.87	36.25	2.504
TCGA-A7-A6VY	0	9.79788	0.22463	0.0117826	5.02841	217.118	68.8576	27.9414	4.50357	32.3127	0.258188				GTEX-S32W-2026-SM-4AD6E	0.1187	2.835	0	0.9984	1.097	53.06	29.44	15.06	13.47	17.71	1.948
TCGA-A8-A06N	0	23.631	1.39825	0	4.00982	387.942	103.02	59.5876	7.89794	47.6981	0.904552				GTEX-S33H-0326-SM-4AD6N	0.5556	3.893	0.1812	6.836	0.6012	64.17	31.01	12.89	12.14	22.58	1.397
TCGA-A8-A06O	0.0110313	33.43	0.178723	0.0374985	3.72954	473.962	100.25	48.8468	7.84464	14.7036	0.380033				GTEX-S341-1526-SM-4AD6K	0	14.2	1.009	9.983	3.346	88.41	46.33	27.77	29.39	34.7	3.086
TCGA-A8-A06P	0	2.85099	0.460522	0.0353047	2.46858	197.429	87.0945	34.0247	6.53625	17.0142	0.373917				GTEX-S4P3-1326-SM-4AD6V	0	7.95	0.7183	0.6857	1.142	95.47	43.44	21.49	22.09	35.67	1.588
TCGA-A8-A06Q	0.00776415	36.9509	0.324409	0	3.48405	105.738	53.2053	42.0685	6.16025	17.1786	0.185549				GTEX-S4Q7-1126-SM-4AD6R	0.1412	3.16	0.178	0.9088	0.8122	70.73	29.08	13.54	14.38	18.26	1.705
TCGA-A8-A06R	0.011946	17.3757	0.162984	0.0812156	3.92864	135.567	91.0759	24.7399	2.90402	14.338	0.361492				GTEX-S4UY-0726-SM-4AD6X	0.01085	9.457	1.163	0.6386	3.999	86.28	30.32	17.01	17.58	25.33	1.907
TCGA-A8-A06T	0.00434431	8.71012	0.277834	0	5.48782	213.743	156.293	56.0497	10.0398	30.8899	0.339777				GTEX-S7SE-0826-SM-4AT4D	0.273	3.592	0.2152	3.777	0.8477	83.2	25.91	11.7	18.33	27.71	1.668
TCGA-A8-A06U	0	15.0294	0.171066	0.0106554	3.04442	154.112	65.2509	31.2806	4.81992	28.8477	0.15955				GTEX-SE5C-2126-SM-4BRUJ	0.03675	6.139	0.07724	0.2308	1.009	56.09	28.66	17.89	13.57	18.48	0.9957
TCGA-A8-A06X	0	2.91875	0.0942934	1.63515	5.16606	124.135	120.895	53.8833	8.46826	24.532	0.391252				GTEX-T2IS-1526-SM-32QPR	0	16.09	0.546	0.5891	2.943	116	48.81	21.91	29.19	45.61	1.879
TCGA-A8-A06Y	0	11.0855	0.273382	0.0544911	2.31564	97.7531	71.8246	20.5773	3.92719	21.2212	0.614436				GTEX-T2YK-2226-SM-32QPT	0	15.49	0	1.57	6.003	122.4	45.06	19.19	22.5	40.4	3.272
TCGA-A8-A06Z	0.00289078	20.7693	0.0813451	2.17414	2.02575	289.551	111.362	70.253	5.16307	18.7631	0.199178				GTEX-T5JC-2126-SM-32PMO	0	46.27	0.4293	8.125	4.006	79.98	41.17	17.65	23.54	38.58	3.162
TCGA-A8-A075	1.92783	11.9101	0.0854497	0.0243315	1.93597	267.485	140.529	65.2102	9.58442	11.6619	0.244369				GTEX-T5JW-2026-SM-4DM63	0.0451	12.3	1.043	6.869	2.948	59.35	29.2	20.01	12.85	21.27	1.647
TCGA-A8-A076	0.797756	46.7909	0.253655	0.0229814	5.48567	242.267	85.4423	49.455	8.73799	13.8033	0.243399				GTEX-T6MN-0726-SM-32PML	0.1107	47.19	0.5817	0.3911	6.332	71.71	49.22	19.81	27.19	35.78	3.374
TCGA-A8-A079	0	8.10657	0.395066	0.0201911	2.3733	355.973	103.14	33.1131	6.44326	16.3396	0.313396				GTEX-T6MO-0326-SM-32QOK	0.05182	11.92	1.089	9.599	1.423	113.9	41.97	21.33	21.74	38.47	1.938
TCGA-A8-A07B	0.0835366	27.1256	0.688583	0	0.770256	400.846	109.763	25.562	9.43467	13.2326	0.267911				GTEX-TKQ1-0226-SM-33HB5	0.134	2.949	0.176	2.34	0.854	78.82	32.38	14.32	15.76	24.97	0.9372
TCGA-A8-A07C	1.31441	24.2331	0.412374	0	4.87833	558.901	265.03	105.352	23.6414	27.8054	0.736996				GTEX-TKQ2-1826-SM-33HB2	0.5932	2.968	0.2402	4.306	0.9605	81.6	44.89	18.87	19.02	29.47	1.466
TCGA-A8-A07E	0.269085	3.89264	0.181147	0.024071	1.74114	272.956	162.446	79.3022	13.1229	27.2786	0.290103				GTEX-TML8-1226-SM-32QON	0.2522	8.254	0.1988	3.453	1.453	83.05	44.65	22.39	20.52	34.68	2.228
TCGA-A8-A07F	0.0399613	21.6801	2.46804	0.0145543	6.73768	198.109	189.185	77.7342	10.7178	43.228	0.861095				GTEX-TMMY-0726-SM-33HBE	0.02247	15.83	1.063	4.711	2.094	118.3	56.89	27.36	30.87	47.08	2.815
TCGA-A8-A07G	0.0277853	8.21883	0.746326	0.0236126	0.853989	122.372	96.5301	40.0716	10.4892	19.1884	0.273799				GTEX-U3ZH-1426-SM-4DXSR	0	28.76	0.4399	9.498	4.488	101.4	59.11	22.93	30.16	44.38	4.636
TCGA-A8-A07I	0.00738502	6.89259	0.207811	0.0376558	4.28994	208.019	117.845	62.7299	10.6124	24.9151	0.422884				GTEX-U3ZN-1926-SM-4DXSG	0.07217	10.41	0.5461	2.516	3.85	77.35	43.44	19.53	23.34	30.94	3.303
TCGA-A8-A07J	0	3.23913	0.232541	0.193128	2.37483	127.244	106.082	53.9854	10.6105	23.7899	0.514886				GTEX-U412-1826-SM-4DXTJ	0.1398	19.11	0.3526	2.305	2.852	77.63	29.23	12.79	16.88	29.13	1.334
TCGA-A8-A07L	0	53.8586	0.395342	0.0171305	1.36302	488.414	282.494	89.67	17.969	30.0203	0.653779				GTEX-U8XE-0826-SM-4E3J1	0.1171	0.9964	0.09847	2.133	0.245	43.39	19.15	10.55	8.336	12.26	0.7451
TCGA-A8-A07O	0	1.39571	0.116247	0.0421285	1.06655	559.417	173.378	40.0365	6.81566	21.54	0.18463				GTEX-UJHI-1426-SM-3DB9C	0.03317	10.19	0.3137	0.7031	2.537	84.85	48.22	26.99	22.62	31.97	2.11
TCGA-A8-A07P	0	11.61	1.32849	0.08998	1.72012	139.327	72.3652	30.9719	7.27109	25.0947	0.279325				GTEX-UPK5-2326-SM-3P5Z8	0.05093	9.576	0.8258	5.655	3.453	92.32	49	22.59	25.6	39.82	3.529
TCGA-A8-A07R	0.0175293	14.4542	0.347528	0	1.85875	576.993	156.591	91.6714	18.7556	26.0149	0.206058				GTEX-UTHO-1026-SM-3GAF7	0.1818	3.507	0.1011	2.04	2.391	124	33.15	14.61	17.41	32.34	1.757
TCGA-A8-A07S	0	12.7412	0.310489	0.0147351	5.9154	301.525	165.504	47.7982	14.0819	23.7277	0.15337				GTEX-V955-2026-SM-3GAFA	0.4913	3.371	0	5.062	0.5085	84.86	28.83	15.64	19.39	26.39	2.038
TCGA-A8-A07U	0.0112746	6.62638	0.14421	0.0383258	0.83167	210.183	73.6635	30.3578	5.14678	14.8412	0.540635				GTEX-VJWN-0726-SM-3GIJ8	0	14.05	0.1512	3.755	3.292	128.7	54.33	21.11	32.19	46.28	1.758
TCGA-A8-A07W	0.0115866	39.7024	0.118561	0.457866	4.27341	948.891	182.286	72.8558	9.91312	26.5833	0.736297				GTEX-VUSG-2226-SM-4KKZO	0.9055	16.1	5.709	3.649	4.854	81.73	49.71	20.61	23.1	29.35	3.742
TCGA-A8-A07Z	0	0.438927	0.375353	0.0207823	5.41171	93.5811	114.564	78.4232	4.25626	19.9855	0.311187				GTEX-W5X1-2326-SM-3GIL6	0	9.344	1.615	3.576	1.722	117.1	65.14	24.38	38.4	46.08	1.56
TCGA-A8-A081	0.0348128	117.91	0.512072	0.244074	9.83046	265.115	196.665	150.56	11.5113	38.7455	0.638152				GTEX-WFON-1826-SM-3GILG	0.4218	3.821	0.05541	1.469	0.517	96.63	33.52	13.96	20.22	33.11	1.25
TCGA-A8-A082	0	6.14563	0.613883	0.0784363	4.99273	201.682	156.928	63.7002	8.51737	20.6143	0.541406				GTEX-WI4N-1426-SM-3LK7H	0.07969	5.126	0.335	0.3754	1.632	79.88	32.16	18.61	21.84	31.61	1.33
TCGA-A8-A083	0	16.5566	0.250568	0.0124859	1.26441	100.857	120.746	28.1525	6.60689	26.2658	0.20064				GTEX-WOFL-0826-SM-3MJG1	0.1726	5.089	0.04353	0.6828	0.6498	83.96	41.6	16.1	20.42	27.45	1.494
TCGA-A8-A084	0.117131	2.1827	0.209746	0.0447933	4.80607	142.858	104.873	42.5964	6.25877	35.7803	0.160864				GTEX-WRHU-0326-SM-3MJFY	0.2236	10.47	0.4699	5.489	1.727	68.13	31.52	18.63	18.28	28.96	2.131
TCGA-A8-A085	0	19.0403	0.907083	0.0317196	2.89666	159.162	115.7	37.7979	8.36392	32.5629	0.516952				GTEX-WXYG-2226-SM-4E3IM	0.0528	7.415	0.4439	4.974	2.312	100.1	46.55	25.86	24.09	36.2	2.045
TCGA-A8-A086	0	5.64771	0.62419	0	3.37476	601.824	117.235	43.3991	8.75092	22.9718	0.498068				GTEX-WY7C-2726-SM-3NB3P	0.05867	3.147	0.09248	3.782	1.812	65.28	27.97	10.61	10.84	20.61	2.592
TCGA-A8-A08A	0	0.684911	1.75244	0	4.01961	87.0162	69.8802	37.1374	4.86284	15.343	0.299593				GTEX-WYBS-0926-SM-3NM94	0	25.18	0.753	9.346	2.811	108.9	40.98	21.54	21.55	41.86	3.109
TCGA-A8-A08B	0	9.97888	0.496604	0	5.48177	269.966	161.396	57.3048	8.4215	22.1577	0.22029				GTEX-WYJK-1326-SM-3NB2T	0.06363	29.63	0.5015	1.424	3.151	87.57	47.96	19.68	27.23	42.33	2.811
TCGA-A8-A08C	0	0.842325	0.659845	0	2.43367	230.28	177.26	40.9162	18.8096	34.3454	0.452407				GTEX-WYVS-1726-SM-3NMAY	0.008956	25.28	0.6776	4.113	2.318	101	53.82	23.39	25.25	41.89	3.379
TCGA-A8-A08F	0.00660615	21.2101	0.118296	0.0168422	13.6444	487.3	131.354	122.98	6.32875	19.7205	0.35368				GTEX-X15G-1626-SM-3NMB3	0.0372	10.11	1.466	5.541	3.137	69.76	36.82	17.23	16.38	28.34	2.079
TCGA-A8-A08G	0.0380023	16.7211	0.145823	0.0363322	4.90565	285.468	150.425	62.5613	7.25219	25.4467	0.541814				GTEX-X261-0626-SM-3NMD9	0	5.029	0.5042	0.9605	1.129	97.73	42.08	22.81	27.27	30.12	1.795
TCGA-A8-A08H	0.0422572	3.88893	0.2162	0.430934	2.01312	109.061	121.066	43.8144	10.3765	23.0794	0.432801				GTEX-X4EP-2926-SM-3P5YQ	0.03066	6.952	0.4834	0.7222	2.075	97.92	45.13	23.22	24.91	33.37	1.327
TCGA-A8-A08I	0	24.6846	1.65886	0.0271024	6.07725	210.964	140.889	130.705	9.87448	40.1716	0.498204				GTEX-X4XY-0926-SM-4E3JD	0.1725	1.322	0.0544	0.386	1.692	52.51	27.85	15.52	14.74	19.14	1.441
TCGA-A8-A08J	0.00873027	31.3989	0.245666	0.0333864	3.05893	444.548	93.7316	53.9881	5.53449	18.4319	0.266215				GTEX-XBED-1626-SM-47JYN	0.03387	9.038	1.21	1.781	5.092	83.45	41.41	20.03	19.5	31.87	1.616
TCGA-A8-A08L	0.00441636	23.8734	0.14687	0.0450376	10.2618	249.808	137.694	77.5179	7.85276	18.4404	0.598305				GTEX-XGQ4-0926-SM-4AT4U	0.1252	3.333	0.5922	1.548	1.269	70.75	30.08	12.92	15.42	18.49	1.374
TCGA-A8-A08O	0.00816299	51.9174	0.856165	0.0832452	7.60202	189.416	107.321	78.6724	13.1526	40.0866	0.497835				GTEX-XMD1-0826-SM-4AT52	0.01147	11.99	1.229	4.645	3.958	90.01	33.69	14.6	19.2	32.19	2.502
TCGA-A8-A08P	0	7.37588	0.190277	0.116697	2.95438	308.737	110.529	40.1228	5.88403	16.5893	0.713869				GTEX-XMD2-0926-SM-4WWEF	0.09932	3.912	0.2087	1.93	2.175	81.04	30.04	14.29	17.56	28.36	1.36
TCGA-A8-A08R	0.080706	13.321	0.321156	0	2.27381	613.467	134.388	62.4339	7.09961	22.3536	0.507229				GTEX-XMK1-1126-SM-4IHJ8	0.2448	1.409	0.2287	0.8328	0.9958	31.89	15.8	5.644	6.921	13.56	0.737
TCGA-A8-A08S	0.0187408	9.38864	0.347576	0.0358343	5.22724	275.659	135.162	57.2517	8.66847	29.5894	0.167951				GTEX-XOT4-0726-SM-4GIAW	0.04332	19.3	0.2731	0.3826	3.78	101.8	49.77	19.41	21.78	40.29	1.981
TCGA-A8-A08T	0.0237267	30.2159	0.339899	0.0483924	1.44391	346.526	112.747	31.8263	8.32998	31.3267	0.342423				GTEX-XQ3S-1326-SM-4BOPQ	0.1356	3.868	0.1425	4.739	1.596	46.33	20.61	10.11	11.28	16.55	1.248
TCGA-A8-A08X	0	4.66229	0.0435319	0.0108461	3.80499	126.038	68.6778	22.2048	3.55891	8.04518	0.136658				GTEX-XQ8I-2426-SM-4WAXY	0.3522	3.028	0.2776	1.296	1.338	61.4	24.07	10.01	12.87	18.37	2.013
TCGA-A8-A08Z	0.00618971	25.6827	0.285015	0.126244	4.45168	186.741	163.499	50.6849	12.2144	29.9366	0.593611				GTEX-XUW1-2326-SM-4BOO5	0.05453	6.453	0.9455	0.1284	0.9625	75.97	31.83	18.97	16.91	26.39	2.481
TCGA-A8-A090	0.00776232	47.1645	0.357428	0	3.65023	240.096	225.497	46.0696	14.2031	32.663	0.408352				GTEX-XUZC-1626-SM-4BRVP	0	5.512	1.125	0.6831	2.888	58.64	28.41	27.26	15.07	19	1.833
TCGA-A8-A091	0.00703228	21.6539	0.557676	0.143429	2.82062	174.081	119.548	54.7043	9.00194	44.4013	0.715339				GTEX-XV7Q-2326-SM-4BRVZ	0.07849	2.945	0.3712	24.77	1.27	62.92	34.68	18.14	15.93	20.77	1.456
TCGA-A8-A092	0.0560582	35.5066	0.537767	0.0357297	3.31671	643.745	171.125	66.3365	11.7637	26.2219	0.282726				GTEX-XYKS-1326-SM-4BRUN	0.07821	3.471	0.1233	4.075	0.8053	58.02	28.04	16.05	10.61	20.23	0.7342
TCGA-A8-A093	0	25.5701	0.225343	0	3.90885	197.265	125.773	37.4992	10.4612	29.7891	0.328076				GTEX-Y111-2026-SM-4SOJA	0.04448	12.52	0.2804	0.1833	1.526	50.41	27.19	11.35	14.67	19.37	1.464
TCGA-A8-A094	0.0161919	10.2059	0.269237	0	2.98597	193.951	81.4298	61.286	5.27481	20.6747	0.169607				GTEX-Y114-2026-SM-4TT7L	0.2388	5.139	0.8214	1.687	1.448	93.41	35.21	18.09	17.43	28.37	1.208
TCGA-A8-A095	0.500367	20.04	2.50949	3.42417	4.61368	210.102	233.494	88.2646	13.9486	34.1736	0.321832				GTEX-Y3I4-1526-SM-4TT7K	0.3253	4.678	0.7032	4.64	1.896	68.33	34.68	16.09	16.28	26.72	1.289
TCGA-A8-A096	0	13.801	0.170301	0.0299513	3.10528	138.943	188.833	53.0645	12.166	29.6714	0.439365				GTEX-Y3IK-2326-SM-4WWDT	0.1882	15.9	0.2637	3.177	1.764	84.07	39.31	21.9	20.04	32.53	2.042
TCGA-A8-A097	0	9.58824	0.0879663	0.113969	5.13648	1507.32	88.1525	69.8104	7.2365	18.0304	0.267346				GTEX-Y5LM-1726-SM-4VDSX	0	5.296	0.4043	1.381	2.731	101.2	51.12	22.26	17.85	32.03	1.093
TCGA-A8-A099	0	21.7745	0.200712	0	1.75695	231.997	171.582	39.2042	12.7704	38.6795	0.206116				GTEX-Y5V5-2126-SM-4WWFO	0.2173	9.057	0.8338	0.8231	1.26	88.18	44.56	22.08	22.66	38.08	1.828
TCGA-A8-A09A	0.0182279	7.98663	0.295321	0.0154905	1.56867	155.729	110.309	43.2762	6.50706	24.4644	0.384697				GTEX-Y5V6-2126-SM-4WWFX	0.1057	2.918	0.3809	1.334	1.955	62.78	26.61	15.9	13.81	17.87	1.888
TCGA-A8-A09B	0.00473661	11.157	0.617963	0.0483034	5.19725	196.895	109.86	39.7589	8.22595	19.2598	0.46087				GTEX-Y8E4-1626-SM-5S2MW	0.06299	0.958	0.0662	0.8654	0.5353	62.72	31.71	10.83	11.55	21.21	0.7977
TCGA-A8-A09D	0.0240819	18.1487	0.172494	0.110513	1.42112	70.3576	80.5341	43.5375	8.03374	17.8412	0.587472				GTEX-Y8LW-1626-SM-5IFHX	0.01983	6.871	1.125	0.467	3.306	79.8	36.08	20.68	20.53	30.49	2.102
TCGA-A8-A09E	0.0237512	5.28484	0.212656	0.0454148	3.88725	198.502	79.7688	43.0955	7.98677	21.4207	0.24879				GTEX-Y9LG-1426-SM-5IFJZ	0.03958	1.445	0.1497	2.405	1.273	89.56	23.95	11.07	11.88	17.5	1.455
TCGA-A8-A09G	0.237358	23.0043	0.339617	0	4.67391	135.718	106.079	53.1373	9.19911	16.5223	0.574982				GTEX-YB5E-1726-SM-5IFJ3	0.1645	2.953	0.1886	2.307	0.8213	58.33	17.83	7.903	7.929	11.86	0.7664
TCGA-A8-A09I	0.0922252	10.5977	0.182652	0.00758469	3.95011	341.547	161.284	59.4514	6.23202	18.1539	0.174511				GTEX-YB5K-1626-SM-5IFIN	0.1027	4.675	0.1495	2.326	0.7748	68.73	24.08	13.18	12.6	17.61	0.747
TCGA-A8-A09K	0	9.03134	1.99803	0	4.19278	274.34	175.501	51.3838	9.79459	26.7969	0.996206				GTEX-YEC3-1026-SM-5IFI5	0.05638	2.814	0.237	4.271	0.4792	108.2	30.08	12.98	15.46	22.06	1.079
TCGA-A8-A09M	0.0241395	13.0957	0.236717	0.0102572	3.11613	392.463	66.3678	32.5939	4.67632	16.1278	0.29781				GTEX-YFC4-1426-SM-5IFJG	0.0225	23.05	1.489	0.8212	6.971	98.98	33.95	21.7	19.96	30.22	5.536
TCGA-A8-A09N	0.103865	18.5156	0.306578	0	2.65208	247.101	177.969	94.264	10.8736	37.2337	0.219453				GTEX-YFCO-1826-SM-4W1YH	0.01204	2.793	0.2656	1.446	1.463	68.45	32.92	16.2	16.37	20.41	1.739
TCGA-A8-A09Q	0	2.23428	1.02777	0.0101414	2.3474	298.189	110.578	35.0077	12.1165	20.5308	0.333338				GTEX-YJ8O-2226-SM-5IFHW	0.4259	4.661	0.05594	3.113	0.9396	69.28	32.12	18.04	20.27	27.91	1.403
TCGA-A8-A09R	0.00539835	13.9411	0.220956	0.0275259	4.82827	351.719	116.88	95.1764	9.6693	32.1227	0.517717				GTEX-ZA64-1526-SM-5CVMD	0.03104	2.073	0.06525	2.827	2.76	62.77	30.37	14.36	15.18	20.91	1.326
TCGA-A8-A09T	0	9.65183	0.602366	0	7.27982	370.628	146.027	45.4499	9.02456	32.1411	0.367559				GTEX-ZAB4-2526-SM-5HL8M	0.244	2.503	0.05494	1.457	0.8203	103.7	30.5	10.55	15.88	20.99	1.432
TCGA-A8-A09V	0	57.7624	5.51109	0.11631	8.64679	285.519	192.76	65.0116	17.2383	46.5647	1.39705				GTEX-ZAJG-0626-SM-5HL8X	0	9.421	0.8132	1.961	3.081	64.97	28.98	21.36	16.29	20.6	1.999
TCGA-A8-A09W	0.151159	10.0662	0.0859303	0.0142732	3.40701	269.069	180.388	55.3299	12.4013	19.289	0.132925				GTEX-ZC5H-2626-SM-5J2MG	0.0148	14.16	1.306	0.2265	3.076	107.3	49.96	26.59	24.15	39.01	3.098
TCGA-A8-A09X	0.0738241	0.836588	0.654688	0.05019	2.90433	75.7395	116.687	46.3579	8.62824	14.0844	0.256619				GTEX-ZDTT-2126-SM-5S2OJ	0.04591	2.684	0.4342	0.7568	1.035	87.66	35.16	15.85	18.56	27.15	2.353
TCGA-A8-A09Z	0	11.5676	0.137842	0.0152638	3.47786	89.3496	98.3915	71.6327	7.34286	21.2759	0.454324				GTEX-ZDXO-0126-SM-5S2ND	0.1486	3.139	0.2676	2.649	0.6243	65.54	27.07	11.75	15.57	21.09	1.772
TCGA-A8-A0A1	0.00867207	32.0915	1.73038	0	3.35839	145.801	156.903	38.994	9.46945	26.5452	0.480434				GTEX-ZDYS-1126-SM-5K7UB	0.3456	3.145	0.1557	1.899	1.13	78.5	23.82	12.78	14.28	19.66	1.57
TCGA-A8-A0A2	0	24.5237	3.68096	0.12355	2.95601	140.171	108.495	25.8736	8.09453	22.5153	0.574436				GTEX-ZEX8-2226-SM-57WC6	0.1331	13.43	0.5034	1.849	1.931	59.62	39.06	17.38	22.34	28.35	3.057
TCGA-A8-A0A4	0.0515144	21.5611	1.39311	0.0187621	5.5642	119.933	180.813	63.6201	11.6152	33.757	0.459092				GTEX-ZF29-1926-SM-5S2P1	0	12.14	1.341	2.003	2.919	105.2	52.46	26.39	26.74	46.31	1.825
TCGA-A8-A0A6	0.180938	20.2189	0.314748	0.0922593	1.66835	157.042	97.622	27.5237	9.27082	26.011	0.512151				GTEX-ZF2S-2026-SM-5E461	0.05891	21.75	0.8048	8.556	3.235	85.26	57.39	27.22	23.78	40.23	3.904
TCGA-A8-A0A7	0	8.92022	0.130685	0.601118	2.02911	177.023	47.5369	36.9027	5.36378	14.1476	2.23926				GTEX-ZF3C-2326-SM-5S2MZ	0	7.502	0.8217	1.176	0.8519	97.48	43.12	17.32	23.54	38.26	1.967
TCGA-A8-A0A9	0	8.54704	0.295844	0.0614254	2.44371	197.601	137.574	33.2057	9.15062	21.1409	0.450908				GTEX-ZLFU-2126-SM-4WWEV	0.1457	2.367	0.1532	1.43	0.6669	129.4	29.17	12.95	14.84	18.34	1.23
TCGA-A8-A0AB	0	20.3477	2.53557	0.0118083	5.89353	174.505	153.473	72.4562	14.7389	37.4725	0.506723				GTEX-ZLV1-1426-SM-4WWES	0.02937	9.221	0.5556	2.214	1.075	72.05	31.82	19.08	17.21	23.68	1.687
TCGA-A8-A0AD	0	5.25562	0.249363	0.0331358	3.35555	124.122	66.7485	37.7905	11.769	25.3265	0.245057				GTEX-ZPIC-1126-SM-5BC7F	0.05568	4.049	0.5851	6.512	1.383	83.04	36.32	15.46	17.41	26.36	1.238
TCGA-AC-A23C	0.200197	3.90606	0.174125	0.112287	5.39014	144.33	93.0526	51.6747	6.9081	24.776	0.37467				GTEX-ZQG8-0726-SM-5P9H9	0.1117	3.983	0.2466	5.158	1.161	97.21	23.52	11.79	10.57	16.22	0.8589
TCGA-AC-A23E	0	2.25435	0.195544	0.0909448	2.39639	150.012	170.123	57.3914	12.6996	28.2075	0.317906				GTEX-ZQUD-1926-SM-51MSA	0.1615	1.656	0.1328	1.62	1.322	65.04	20.64	10.22	9.916	17.68	1.123
TCGA-AC-A23G	0.0227002	6.89043	0.0580703	0.115747	0.941891	81.7925	71.1358	33.293	6.18398	18.0154	0.327609				GTEX-ZT9W-2026-SM-51MRA	0.09138	1.987	0.2058	1.599	0.6144	68.12	19.55	9.268	7.898	13.87	0.6805
TCGA-AC-A23H	0.0191042	0.179203	0.00707656	0.00234289	4.47427	29.5519	33.3193	4.01708	0.44758	0.601876	0.00718736				GTEX-ZTTD-1026-SM-51MRD	0.07349	8.533	0.4634	0.4976	1.333	80	42.09	17.76	14.99	22.83	0.9982
TCGA-AC-A23H.1															GTEX-ZTX8-1226-SM-4YCE9	0.09768	11.28	0.8896	1.15	2.384	89.56	51.14	20.98	19.58	37.95	1.486
TCGA-AC-A2B8	0.0256569	23.454	0.492254	0.109019	1.73486	261.894	128.748	47.0254	11.5665	29.7366	0.543475				GTEX-ZU9S-1926-SM-5NQBP	0.01721	18.53	0.8138	1.419	4.354	79.71	46.5	20.24	25.88	32.55	2.76
TCGA-AC-A2BK	0.0764078	39.5018	0.228039	0.0973998	2.11358	369.043	269.327	123.096	27.0595	35.3777	0.981181				GTEX-ZUA1-1526-SM-59HLS	0.3483	3.597	0.1126	0.6309	0.7005	65.29	32.1	11.59	17.59	26.37	1.357
TCGA-AC-A2BM	0	45.1945	2.40057	0.0316879	9.22567	472.508	205.707	65.5774	10.8104	32.8586	1.10809				GTEX-ZV6S-1826-SM-5NQ8D	0.02112	2.696	0.1998	2.761	1.326	73.53	35.99	18.33	21.68	29.21	1.53
TCGA-AC-A2FB	0.00176549	0.155963	0.0418814	0.00717207	0.844315	8.07643	20.5287	1.19035	0.268411	0.696364	0.013823				GTEX-ZV7C-1826-SM-5NQ83	0.07371	11.32	0.2788	2.118	1.503	84.38	38.64	19.87	20.86	30.65	1.967
TCGA-AC-A2FB.1															GTEX-ZVE2-1226-SM-5NQ8R	0	10.25	1.532	0.3815	2.806	138.8	50.54	19.4	26.24	36.15	2.516
TCGA-AC-A2FE	0.0399329	16.8643	0.485231	0.0763558	6.3055	99.5129	82.9803	25.3739	5.91235	16.7882	0.481033				GTEX-ZVT2-1826-SM-5NQ8W	0	5.791	0.1336	3.018	1.952	84.09	29.57	15.31	14.49	24.86	1.151
TCGA-AC-A2FF	0.000449291	0.16427	0.0705648	0.00584061	1.27965	8.10681	22.5643	1.74519	0.282779	0.692639	0.0180148				GTEX-ZVT4-1026-SM-57WC4	0.1048	3.982	0.3304	5.306	1.521	85.68	34.61	16.94	20.69	30.84	1.278
TCGA-AC-A2FF.1															GTEX-ZVTK-0326-SM-51MRR	0.1138	23.43	0.7891	0.2144	1.785	79.84	39.71	13.7	17.36	30.48	1.729
TCGA-AC-A2FG	0.00413203	4.91661	1.01475	0.042138	3.65757	130.241	102.243	34.5999	9.42962	29.253	0.409739				GTEX-ZVZQ-0826-SM-51MRF	0.1013	5.238	0.4063	6.591	0.9028	63.25	32.49	13.4	15.01	23.36	0.9435
TCGA-AC-A2FK	0.280763	7.98015	1.17185	0.282552	2.65693	141.334	129.127	49.0237	11.8879	38.0569	1.05943				GTEX-ZWKS-2826-SM-5NQ74	0.03419	7.962	0.6467	2.228	0.8046	113.4	34.17	16.74	20.82	28.75	2.487
TCGA-AC-A2FM	0	0.369685	0.0875791	0.00271833	2.56007	28.4271	36.6543	2.97672	0.286256	1.03187	0.0356224				GTEX-ZXES-0826-SM-5E43C	0	17.7	1.255	3.815	3.088	85.87	43.4	22.1	18.69	33.61	3.43
TCGA-AC-A2FM.1															GTEX-ZY6K-1626-SM-5GZWV	0.08404	6.684	0.2271	0.05655	2.025	86.97	51.31	23.11	21.25	27.66	2.015
TCGA-AC-A2FO	0	49.3123	0.182275	0.121105	3.28498	120.142	113.599	43.1193	6.96563	23.4111	3.61848				GTEX-ZYFC-0826-SM-5E44K	0.4072	3.17	0.5551	2.851	0.9496	62.97	30.71	11.33	16.77	25.24	1.215
TCGA-AC-A2QH	0	1.0525	0.995186	1.92164	3.66179	84.0899	76.9946	52.0387	4.38358	9.03671	2.66761				GTEX-ZYT6-0126-SM-5E45J	0.1117	3.317	0.302	2.951	1.252	62.55	28.83	11.57	14.2	21.33	1.368
TCGA-AC-A2QI	0	4.1712	0.261511	0.107316	2.27332	127.663	90.5963	36.0325	7.58671	22.2248	0.380733				GTEX-ZYW4-0826-SM-5GIDG	0.3	2.443	0.4365	2.663	1.312	53.84	22.61	10.83	13.27	17.69	1.356
TCGA-AC-A2QJ	0	0.242417	0.040979	0	1.47705	23.7167	7.07815	6.09713	0.363658	2.73669	0.193898				GTEX-ZZ64-1226-SM-5E43R	0.03116	3.649	0.1965	2.789	0.6417	106.5	25.07	10.72	11.87	16.22	0.7227
TCGA-AC-A3BB	0.396535	7.13541	0.867379	0.205121	3.97423	105.109	77.2263	27.5037	4.78802	13.7622	0.337107				GTEX-ZZPU-0626-SM-5E43T	0.03484	8.998	1.153	3.262	2.016	93.38	44.44	24.42	24.38	37.45	2.94
TCGA-AC-A3EH	0.100417	19.2601	0.0489295	4.87637	1.93998	118.435	87.1831	33.8125	4.8849	13.0814	0.193673
TCGA-AC-A3HN	0	10.2752	0.357308	0.0689221	4.15447	109.844	102.267	29.98	8.45645	19.7887	0.620888
TCGA-AC-A3OD	0.01147	9.0401	5.97109	0.0438638	1.74505	22.0424	38.8779	16.3457	5.18173	6.8024	0.72622
TCGA-AC-A3QP	0	2.26796	0.126194	0.0571666	1.69537	100.51	44.5328	12.1567	2.19904	8.07971	0.260974
TCGA-AC-A3QQ	0	2.7137	5.18637	0	3.55886	25.7955	40.918	12.462	4.09702	3.92617	0.815503
TCGA-AC-A3TM	0.0113148	4.53355	0.246032	0.0432702	8.18985	56.8679	23.7259	13.3394	0.661427	6.69556	0.171197
TCGA-AC-A3TN	0	7.90791	0.590482	0.0240196	3.77889	44.3114	39.0184	12.6161	1.43568	9.08577	0.129391
TCGA-AC-A3W5	0.098067	10.501	0.118833	0.0789534	2.99826	84.6356	60.3164	22.5227	4.45256	10.9052	0.52383
TCGA-AC-A3W6	0.27399	7.81047	0.186908	0.0776144	3.8176	62.5964	60.2965	23.1051	4.49569	11.4378	0.464869
TCGA-AC-A3W7	0.513704	30.8491	0.318576	0.251352	4.54527	103.55	92.8976	27.7515	6.58781	17.9783	0.560442
TCGA-AC-A3YI	0.00651778	10.0194	0.300121	0	1.68274	147.372	63.9397	24.2978	5.30082	11.3338	0.348949
TCGA-AC-A3YJ	0	0.293718	0.145983	0.036372	3.22286	60.3511	55.7939	26.569	1.95133	17.5335	0.328766
TCGA-AC-A4ZE	0.0051772	6.22036	1.82767	0.0923938	12.0297	111.934	116.426	30.2795	7.72765	24.9692	0.566405
TCGA-AC-A5EH	0	6.29489	1.20169	0.202674	4.19812	87.3658	110.617	32.8789	6.88247	14.1771	0.26916
TCGA-AC-A5XS	1.39405	5.41472	0.0654345	0.0163032	3.47883	80.8177	59.1883	23.7453	2.54412	9.5012	0.223279
TCGA-AC-A5XU	0	0.127249	0	0.0460911	5.66767	633.273	88.4545	68.2803	4.83949	26.7224	0.555489
TCGA-AC-A62V	0	8.3419	0.118199	0	1.6509	146.921	60.2634	17.3135	1.20299	7.38825	0.118309
TCGA-AC-A62X	0.0126474	0.847921	0.0485309	0	3.03204	191.749	69.6342	41.6134	9.12316	23.1304	2.14029
TCGA-AC-A62Y	0	15.9447	0.12755	0.0564967	4.90392	120.506	59.2224	21.127	3.00271	18.4009	0.154749
TCGA-AC-A6IV	0.0631902	9.36073	0.261126	0.470912	4.61638	100.376	82.9156	26.1985	6.06085	21.8289	0.816917
TCGA-AC-A6IW	0.0174412	0.363682	0.167314	0	3.53799	447.189	76.5245	20.5052	3.28385	9.33116	0.657696
TCGA-AC-A6IX	0.00125255	0.691361	0.0341534	0.00407067	0.585701	27.0236	16.6375	1.46285	0.193589	0.569658	0.012171
TCGA-AC-A6IX.1
TCGA-AC-A6NO	0	33.5081	0.583133	0.0498135	7.44656	118.463	121.448	54.8655	6.64972	16.7275	1.01271
TCGA-AC-A7VB	0.0299617	33.2202	0.114969	0.0381932	3.91374	270.49	138.388	70.5196	6.54389	21.6394	0.569568
TCGA-AC-A7VC	0	0.768461	0.0558584	6.16072	3.62406	67.2662	53.2628	34.0211	2.51156	7.90614	0.860679
TCGA-AC-A8OP	0.0142461	13.409	0.71065	0.14528	7.55307	165.633	81.9149	21.3932	5.27159	16.5586	1.25681
TCGA-AC-A8OQ	0.0660149	5.98822	0.168875	0.056101	1.62319	127.056	61.7288	26.7899	4.15874	6.55676	0.68125
TCGA-AC-A8OR	0	13.1009	0.324855	0.0231253	2.34182	153.277	92.1826	29.8669	5.93044	21.8782	0.519406
TCGA-AC-A8OS	0.0340095	16.2607	1.00673	0.272505	3.62865	66.9919	57.9816	22.4283	5.35761	12.923	0.447849
TCGA-AN-A03X	0	3.62426	0.349703	1.54897	1.19045	97.8584	76.0041	18.7178	6.09896	15.4582	0.148496
TCGA-AN-A03Y	0.0155966	15.6228	0.578525	0.0198815	3.77501	329.24	79.6753	21.3619	4.66927	14.4639	0.203307
TCGA-AN-A041	0.076743	2.75484	0.173223	0.0115091	2.53909	50.4813	127.502	57.5475	10.6837	23.1178	0.678823
TCGA-AN-A046	0.00376404	0.989538	0.105918	0.0191926	2.95007	73.6962	63.4632	15.9433	4.35153	11.4646	0.24708
TCGA-AN-A049	0.00655581	0.636785	0.184477	0.0167138	3.20376	312.048	137.468	57.6046	12.8401	18.761	0.274684
TCGA-AN-A04A	0	0.29927	0.0510647	0.0101783	0.294493	443.173	95.1037	35.2653	5.58975	23.8606	0.187721
TCGA-AN-A04C	0	3.34027	0.0824168	0.0164275	2.61416	309.494	68.5306	23.2699	2.01498	8.24763	0.139489
TCGA-AN-A04D	0.00336253	14.3852	0.369879	0	7.87515	366.048	188.444	35.5039	7.32243	11.0014	0.273949
TCGA-AN-A0AJ	0.0492453	19.2113	0.239355	0.0125549	4.4953	558.622	138.325	55.6127	10.6457	28.819	0.206334
TCGA-AN-A0AK	0	0.48414	0.0567605	0.0377121	2.86423	463.142	197.285	73.9754	11.4761	19.8428	0.130842
TCGA-AN-A0AL	0.0048112	3.32208	0.332308	0	1.2865	106.715	110.433	38.1263	6.11916	12.7167	0.29118
TCGA-AN-A0AM	0	3.54205	0.0995363	0	4.90319	113.716	77.4838	44.8871	4.09023	8.75231	0.130826
TCGA-AN-A0AR	0.0969222	0.912781	0.0495881	0.00988401	8.47208	106.441	147.757	22.9683	2.30371	11.6908	5.89653
TCGA-AN-A0AS	0.0188804	1.71431	0.35419	0	0.522265	217.286	83.7662	32.8073	6.93643	20.1694	0.193374
TCGA-AN-A0AT	0.197341	9.39246	0.252413	0	2.98414	272.298	186.815	47.2478	8.08408	25.7043	1.74005
TCGA-AN-A0FD	0	13.3508	0.383169	0.102811	2.17789	174.622	113.142	22.0117	4.47604	17.3601	0.241379
TCGA-AN-A0FF	0	23.5613	0.270346	0.0149683	6.00903	302.669	144.548	42.1379	7.01743	21.1618	0.338929
TCGA-AN-A0FJ	0	3.33276	0.419125	0.027847	6.34494	329.731	184.499	48.6864	11.6108	30.8408	16.6382
TCGA-AN-A0FK	6.50548	5.44303	0.116581	0.0871394	2.99397	232.584	114.947	48.3971	6.10074	24.0808	0.0954729
TCGA-AN-A0FL	0	1.32101	0.113973	0	1.67746	142.909	66.6569	15.6929	2.91208	7.13769	0.210874
TCGA-AN-A0FN	0.00894591	1.64816	0.160194	0.193862	1.526	93.3498	99.8783	24.0863	6.98618	17.7878	0.354004
TCGA-AN-A0FS	0	21.4138	0.506139	0.075127	1.39736	120.529	134.252	43.6902	11.0952	31.8963	0.331207
TCGA-AN-A0FT	0	8.61525	0.0880775	0.0270089	4.73759	91.9378	33.7321	10.6505	0.637324	7.44216	0.0801448
TCGA-AN-A0FV	0.118843	0.38165	0.139342	0.050498	1.91766	94.3902	116.29	49.1971	5.47738	17.8534	0.156761
TCGA-AN-A0FW	0.020345	0.360866	0.0624544	0.228224	1.50074	252.132	72.8316	36.7384	5.62782	22.8824	0.287936
TCGA-AN-A0FX	0.0101761	8.01489	0.872066	0.064859	2.95563	896.017	108.249	82.8216	9.41668	16.1306	0.549544
TCGA-AN-A0FY	0.00428951	462.642	1.04245	0.0328079	9.84839	285.325	202.088	53.1961	8.07757	33.0711	1.47976
TCGA-AN-A0FZ	0	0.498931	0.109899	0	7.16065	273.319	77.7359	40.5381	5.49341	26.9229	0.163078
TCGA-AN-A0G0	0.122238	1.36285	0.450291	0	1.53287	267.642	161.126	35.7224	8.09746	16.6366	0.284539
TCGA-AN-A0XL	0.0228489	51.8539	0.248416	0.174758	4.52963	286.476	107.093	39.2282	8.1891	20.7653	0.539841
TCGA-AN-A0XN	0	13.0163	0.296828	0.0554666	2.13978	153.241	88.9356	26.9228	8.56093	30.0873	0.276846
TCGA-AN-A0XO	0.0171378	10.395	0.164403	0.0218462	3.35794	168.47	123.036	28.8015	7.23401	27.2982	0.137629
TCGA-AN-A0XP	0	8.7299	0.608886	0	2.2901	173.468	102.223	34.5727	8.4399	25.0582	0.168623
TCGA-AN-A0XR	0.210282	3.37462	0.233103	0.0357406	2.7145	261.844	140.812	43.6291	13.7007	23.0137	0.186003
TCGA-AN-A0XS	0	1.72163	0.3961	0	3.43542	401.874	87.0405	25.9061	6.03334	21.0289	0.414489
TCGA-AN-A0XT	0.018419	20.8922	1.93186	0	4.98181	162.561	119.414	25.7456	9.9727	30.4685	0.83177
TCGA-AN-A0XU	0.167759	15.7518	0.457761	0.0712828	6.34203	297.04	185.705	56.1269	13.6817	27.5662	1.38497
TCGA-AN-A0XV	0.0678445	6.85735	0.347111	0.069187	3.21124	209.511	108.691	25.3841	7.43394	22.6867	0.400075
TCGA-AN-A0XW	0	3.91109	0.316886	0.0451161	2.28438	154.13	84.114	30.091	7.22451	20.1106	0.337777
TCGA-AO-A03L	0.385422	18.4411	0.089633	0	13.1922	212.295	200.542	77.1521	11.0233	28.3997	0.250118
TCGA-AO-A03M	0.0128495	2.02139	0.262967	0.207476	2.72504	303.849	119.281	56.9574	6.81616	22.2052	0.516451
TCGA-AO-A03N	0.355024	0.730192	0.100256	0	1.93436	38.4111	27.6999	8.10756	0.626715	5.30487	0.0225383
TCGA-AO-A03O	0.0331571	40.7656	0.339282	0	4.28019	814.476	266.412	74.4644	10.1429	37.1389	0.44765
TCGA-AO-A03P	0	13.5989	0.168024	0.0669819	4.60277	153.989	64.4217	31.057	3.40714	19.9833	0.356236
TCGA-AO-A03R	0	3.48922	0.255543	0.0424462	4.87406	157.448	45.2684	10.7741	2.46619	7.28784	0.211213
TCGA-AO-A03T	0	5.65379	0.188596	0	1.64794	98.1298	13.5601	10.0472	0.762017	4.30542	0.122727
TCGA-AO-A03U	0	0.520064	0.211695	0.0401863	0.799373	80.5211	72.4435	33.5755	5.66277	19.9555	0.41828
TCGA-AO-A03V	0.0260586	7.30456	0.116658	0.0498267	2.88331	195.311	87.0889	46.491	8.60368	28.9972	0.382143
TCGA-AO-A0J2	0.106535	14.4235	0.0817593	0.00905358	4.71511	248.187	40.3289	33.1512	3.07554	25.4694	0.119033
TCGA-AO-A0J3	0.00288492	0.484295	0.0516603	0.00735503	2.68667	153.724	147.924	32.1163	4.4846	20.765	0.590951
TCGA-AO-A0J4	0.776427	5.10194	0.312118	0.0471304	1.5	595.505	160.429	28.154	10.603	26.8345	0.306384
TCGA-AO-A0J5	0	5.96386	0.250833	0.304328	3.22334	189.177	116.989	59.6207	9.96118	24.5541	0.533888
TCGA-AO-A0J6	0	13.501	0.0999613	0	1.62136	88.5629	124.56	21.7865	5.0804	20.1242	0.585165
TCGA-AO-A0J7	0	8.85808	0.381076	4.17763	11.1356	302.566	154.513	69.8506	5.64635	24.9022	0.136225
TCGA-AO-A0J8	0.522411	12.0987	0.0969967	0.0107409	3.03001	215.003	126.161	28.8568	7.24247	23.6106	0.239284
TCGA-AO-A0J9	0.0248384	13.2629	0.238275	0.379949	2.84372	24.5549	35.5967	5.66493	1.4414	6.42137	0.109853
TCGA-AO-A0JA	1.42282	4.10879	0.0719322	0	3.94095	189.368	88.2364	53.3478	7.7559	30.4054	0.256578
TCGA-AO-A0JB	0	0.513893	0.0614884	0	1.08044	16.3156	6.52147	4.45434	0.463815	2.36483	0.0559504
TCGA-AO-A0JC	0.0103108	13.1069	0.501154	0.170867	4.37331	117.905	114.518	28.358	6.72374	25.5301	2.77931
TCGA-AO-A0JD	0	1.85903	0.344187	0.41759	3.3442	127.609	143.66	70.1241	8.56561	35.3536	0.253273
TCGA-AO-A0JE	0.0352317	3.68254	0.128754	0.0769905	4.45518	199.482	117.77	34.1214	6.94413	11.1922	0.196825
TCGA-AO-A0JF	0.026122	3.65428	0.317413	0.0166493	1.86667	154.585	121.143	41.4306	11.6342	32.5753	0.331389
TCGA-AO-A0JG	0	2.63244	0.239501	0.0125626	0.86326	160.578	136.939	39.3856	8.71133	34.1194	0.970363
TCGA-AO-A0JI	0	30.2477	1.46147	0.0459953	6.70944	343.115	155.586	65.4965	10.7544	34.564	0.383554
TCGA-AO-A0JJ	0	8.30458	0.543112	0.0660087	1.48014	147.463	119.821	32.3198	8.68726	27.5956	0.421875
TCGA-AO-A0JL	0.0202415	21.3617	0.0147945	0.00737216	2.66627	128.907	19.2327	6.20301	0.648245	4.86044	0.222123
TCGA-AO-A0JM	0.233083	2.06205	0.0411214	0.122946	1.48218	164.268	119.22	52.4119	5.05874	10.7817	0.20954
TCGA-AO-A124	0	11.215	0.213371	0.0500349	4.47875	439.348	168.928	80.4608	17.8241	33.134	8.72322
TCGA-AO-A125	0	23.4817	0.977009	0.041434	1.98555	71.9615	49.5589	16.7394	3.11529	13.1232	0.586371
TCGA-AO-A126	0	3.69472	0.614362	0.0656015	2.8471	87.3031	43.567	12.8976	2.47775	11.0639	0.241581
TCGA-AO-A128	0	2.07308	0.237997	0.0873859	5.10188	248.977	203.454	70.3586	19.4753	28.594	1.06229
TCGA-AO-A129	0.10432	2.96879	0.0606513	0.0241783	2.05496	194.03	107.003	23.6869	4.44314	12.9003	0.437095
TCGA-AO-A12A	0.0246177	16.0236	0.944633	0.172596	4.53979	140.875	157.009	43.5591	8.18733	30.1844	0.55298
TCGA-AO-A12B	0	5.46989	0.0606559	0	6.5042	274.437	102.31	25.5284	6.55688	16.5761	0.146261
TCGA-AO-A12C	0	9.81868	0.48305	0.0752209	1.79552	185.536	100.589	26.1294	8.8581	24.9661	0.313175
TCGA-AO-A12D	0.042335	9.82775	0.0541494	0	4.73304	148.745	62.9895	24.4764	5.15075	14.7261	0.192162
TCGA-AO-A12E	0.00682859	19.109	0.655068	0.0261139	5.76117	145.554	95.0175	35.3547	5.49158	18.6721	0.325851
TCGA-AO-A12F	0.00819408	11.7527	0.282982	0.0313358	5.7799	163.114	60.0103	35.7628	3.85292	17.3127	0.28229
TCGA-AO-A12G	0	1.23915	0.0887414	0	1.27944	96.9273	31.1826	17.6566	2.43145	9.46562	0.072674
TCGA-AO-A12H	0	7.41657	0.141736	0	6.02101	87.5509	80.6846	15.9405	3.7734	20.1321	0.123443
TCGA-AO-A1KO	0.0211045	4.30678	1.41912	0.122983	1.33437	82.191	88.3673	20.6212	8.99692	26.9355	0.298965
TCGA-AO-A1KP	0.00366759	67.9768	1.51992	0.0374017	8.65725	384.367	89.6851	16.9756	5.89067	25.1997	0.399541
TCGA-AO-A1KQ	0.00599802	20.8345	0.352907	0	8.73823	291.245	78.3226	35.5984	3.28497	21.754	0.287614
TCGA-AO-A1KR	0.0095159	3.23005	0.121715	0	1.22839	40.2257	30.5393	15.0306	1.49058	6.62388	0.150624
TCGA-AO-A1KS	0	18.1105	1.59544	0.0127203	3.26635	522.266	177.315	52.7503	9.39832	48.2154	0.506369
TCGA-AO-A1KT	0.0220054	8.9773	0.180137	0.0336613	2.96238	196.284	51.687	32.2651	5.78739	16.1624	0.266359
TCGA-AQ-A04H	0	50.5177	5.06254	0.0118159	16.3245	155.383	132.913	57.9296	8.53023	32.9592	0.461737
TCGA-AQ-A04J	0.123545	1.28431	0.518637	0.0403812	1.48966	166.521	105.655	37.6924	6.20262	16.6813	0.578109
TCGA-AQ-A04L	0	5.74838	0.710843	0	2.362	147.313	51.3946	21.4798	3.64447	15.6063	0.177876
TCGA-AQ-A0Y5	0	3.84462	0.324012	2.17967	1.31386	185.051	115.531	52.2132	10.2555	32.7696	0.383279
TCGA-AQ-A1H2	0	0.666754	0.130667	0	1.71264	201.988	145.731	24.3804	7.87719	28.5005	0.175105
TCGA-AQ-A1H3	0.0149599	22.2334	0.127565	0.114419	3.63239	266.635	177.102	52.7822	13.9723	33.0891	0.30644
TCGA-AQ-A54N	0	20.1283	0.0540088	0	1.75203	99.0133	49.5897	12.1828	1.20222	11.5493	0.147433
TCGA-AQ-A54O	0.0609559	26.8582	0.220906	0.168356	7.96237	109.778	25.1422	8.96323	0.576583	12.1352	0.316887
TCGA-AQ-A7U7	0.00609507	27.7676	0.311841	0.233088	4.83321	100.857	74.8414	31.4352	8.58227	19.4475	0.95909
TCGA-AR-A0TP	0.0096079	4.30611	1.32723	0.0489901	4.651	272.89	163.632	42.9553	11.5955	28.8143	2.01282
TCGA-AR-A0TQ	0	26.2441	0.243421	0.165406	2.15359	212.555	137.234	51.2034	6.64011	25.2373	0.481253
TCGA-AR-A0TR	0.0648717	48.0185	1.38795	0.045106	9.18984	445.108	180.122	48.2531	9.14409	47.7069	0.378884
TCGA-AR-A0TS	0.068478	12.4293	0.248167	0	4.20939	516.113	176.945	54.4627	12.3588	41.7038	0.664163
TCGA-AR-A0TT	0.0168988	14.0711	0.331425	0.0287219	1.81786	217.574	104.318	81.5083	8.15212	14.2493	0.671333
TCGA-AR-A0TU	0	2.15073	0.0959944	0	8.50179	294.334	123.379	33.4501	5.62849	21.4808	0.381838
TCGA-AR-A0TV	0	1.68215	0.0976234	0	4.4864	740.206	111.12	42.2572	5.71782	22.0335	0.22874
TCGA-AR-A0TW	0.0122497	1.54335	0.0417819	0.0624604	1.24244	313.801	53.9997	52.3485	2.83418	17.0771	0.12166
TCGA-AR-A0TX	0.0050862	7.29242	0.0910785	0.0389014	3.51733	126.543	114.892	56.2944	6.76048	17.1462	0.480678
TCGA-AR-A0TY	0.0265591	21.9561	0.158531	0.0338559	2.08157	80.6221	85.8365	75.0373	10.1972	22.8998	0.546101
TCGA-AR-A0TZ	0.00985232	40.0997	0.453665	0.0251182	10.8105	210.171	220.626	87.5781	9.81883	46.9192	0.435739
TCGA-AR-A0U0	0	29.6034	0.0780838	0	3.60251	365.792	148.714	42.277	6.47896	15.5578	2.37879
TCGA-AR-A0U2	0.0712957	47.1839	0.455961	0	4.27303	823.231	283.017	148.035	16.0032	38.3054	0.638938
TCGA-AR-A0U3	0.00922436	12.3978	0.613527	0.0470345	3.57227	221.307	201.362	45.5672	11.2819	32.8332	0.416555
TCGA-AR-A0U4	0.125923	17.8531	0.951048	0	2.81978	328.776	169.756	53.3436	5.57439	29.845	0.220535
TCGA-AR-A1AH	0.364675	1.1294	0.398033	0.0123964	2.73485	153.268	66.3198	44.3373	5.0445	22.2453	1.04581
TCGA-AR-A1AI	0	4.32595	0.0957223	0	1.38009	189.842	237.836	52.4095	11.6536	32.4996	1.38273
TCGA-AR-A1AJ	0.00615602	8.7223	0.0787398	0.078473	2.38401	240.776	141.135	70.4683	10.1809	27.5072	0.876972
TCGA-AR-A1AK	0	22.0753	0.559895	2.33662	8.57689	235.861	124.385	35.0858	9.03287	24.1446	0.866095
TCGA-AR-A1AL	0.00613048	39.34	0.940958	0.0468885	2.03496	190.753	165.641	56.7253	13.9972	37.2038	0.607909
TCGA-AR-A1AM	0.0177635	17.0479	0.590739	0.347204	3.71257	135.996	67.175	30.9389	6.34798	23.2372	0.581639
TCGA-AR-A1AN	0.0472879	0.32452	0.616942	0.0482236	1.9621	147.875	117.193	29.7458	7.83663	22.2897	0.204737
TCGA-AR-A1AO	0.0700734	2.52005	0.145647	0.290307	3.14983	103.289	86.0127	36.9156	6.73596	18.7678	0.534194
TCGA-AR-A1AP	0.0079476	28.4539	0.18298	0.0202622	1.90532	240.903	144.627	35.9178	8.93096	26.065	0.836198
TCGA-AR-A1AQ	0.00518621	10.9949	0.0530681	0.0396662	1.33896	160.343	67.9229	24.2877	7.7146	15.3651	0.313876
TCGA-AR-A1AR	0	8.69246	0.215646	0.0409363	2.55391	236.578	141.43	60.5489	20.9277	39.9148	3.90205
TCGA-AR-A1AS	0.83943	2.69321	0.333573	0.103888	3.30642	160.498	121.646	31.2521	9.17206	19.0775	0.0758825
TCGA-AR-A1AT	0	21.8662	0.0655704	0	2.20587	184.935	121.967	57.206	8.66531	18.2532	0.25457
TCGA-AR-A1AU	0	20.8732	0.540673	0.0291265	1.7908	254.727	129.433	46.7009	8.37395	27.0838	0.396241
TCGA-AR-A1AV	0	15.8612	1.62819	0.0438559	5.55143	202.537	168.641	63.6043	9.6782	38.654	0.38707
TCGA-AR-A1AW	0	13.827	0.230761	0.0313607	3.78071	225.186	158.56	35.4136	6.62986	18.4266	1.04034
TCGA-AR-A1AX	0.268447	7.40601	0.432936	0.238052	3.28239	362.822	113.979	90.0328	9.01543	22.0386	0.755284
TCGA-AR-A1AY	0	18.0104	1.28651	0	6.18283	516.336	150.015	63.3627	14.1493	30.86	4.38913
TCGA-AR-A24H	0.220652	93.9955	1.30531	0	5.59498	819.201	230.629	161.88	11.7689	22.2883	0.723348
TCGA-AR-A24K	0.00510441	30.8532	0.470081	0.0130136	3.85939	437.149	278.684	56.1673	18.1234	47.963	0.280409
TCGA-AR-A24L	0.0041618	3.21641	0.787839	0.0954936	4.37467	597.731	104.335	62.4735	10.9077	26.5886	0.447567
TCGA-AR-A24M	0	6.08098	0.476038	0.069428	1.33919	250.199	214.322	44.0868	18.6212	46.5236	0.304271
TCGA-AR-A24N	0	30.3981	0.332413	0	5.64844	477.689	158.112	51.1722	12.0157	28.5981	0.248461
TCGA-AR-A24O	0.0053904	8.02451	0.66189	0.109941	3.03186	165.175	147.316	46.8943	13.0417	32.6786	0.509426
TCGA-AR-A24P	0	25.4526	1.17206	0.074559	4.35942	232.405	176.564	59.4534	12.4206	36.564	0.326758
TCGA-AR-A24Q	0.0506828	4.35493	0.319147	0.00993956	1.54577	573.187	121.705	27.4189	10.176	20.3261	0.312184
TCGA-AR-A24R	0	81.1521	0.272453	0.0236113	4.18431	358.759	164.189	59.3248	7.19564	43.7411	0.40313
TCGA-AR-A24S	0.017052	1.0487	0.556173	1.4455	5.38511	256.777	211.728	61.1574	10.5463	32.4409	0.59142
TCGA-AR-A24T	0	33.0607	0.907702	0.0141348	2.24932	150.187	156.44	49.5427	14.9965	33.5009	0.464596
TCGA-AR-A24U	0.147255	9.45915	0.12887	0.0296386	1.92947	385.487	73.2966	50.2332	7.16969	18.2456	0.295865
TCGA-AR-A24V	0	7.82045	0.456899	0.0758918	2.01282	486.744	153.587	53.1729	11.8317	25.1291	0.741417
TCGA-AR-A24W	0.00553925	5.24008	0.651828	0.310687	2.70698	197.07	115.272	39.1645	10.2612	41.4259	0.391976
TCGA-AR-A24X	0.067227	17.2983	0.6142	0.0244847	2.56804	175.197	169.518	52.8819	12.4491	38.6591	0.174371
TCGA-AR-A24Z	0.66137	5.63571	0.622174	0.0108783	10.7407	453.646	195.781	96.7862	12.1639	29.6187	0.439005
TCGA-AR-A250	0.297951	2.26724	0.288149	0	1.74218	184.423	105.316	40.2016	6.13501	19.6507	0.226673
TCGA-AR-A251	0.0271786	42.0094	0.185404	0.015398	5.06774	523.463	174.624	115.664	15.3016	20.4221	1.72361
TCGA-AR-A252	0.00393553	2.31855	0.281894	0	1.23379	190.917	154.217	42.1987	9.6267	34.8577	0.443387
TCGA-AR-A254	0.00822511	24.1806	0.336656	0.0419394	2.50273	384.213	116.06	30.418	9.49489	19.0409	0.28336
TCGA-AR-A255	0.0180673	34.2911	0.570031	0.0460621	6.27494	570.867	180.322	60.5359	18.3751	27.8961	0.53271
TCGA-AR-A256	0	5.85512	0.365149	0	3.36349	549.546	232.1	56.2554	24.0062	22.4061	0.216585
TCGA-AR-A2LE	0	6.34987	2.67573	0	1.11625	86.3577	78.4923	26.4943	6.66734	20.688	0.178097
TCGA-AR-A2LH	0.0546462	10.3769	0.119822	0.159222	2.66331	158.61	91.7423	32.6782	5.40528	17.6086	0.298016
TCGA-AR-A2LJ	0.0254541	1.89732	0.182322	0.0129789	3.05112	44.5546	41.1999	12.1985	1.80867	7.13787	0.431344
TCGA-AR-A2LK	0	21.3553	1.27997	0.0586496	10.6588	581.34	153.007	82.7691	12.0148	49.4291	0.275776
TCGA-AR-A2LL	0	26.9215	0.530215	0.0132105	4.15667	282.597	112.188	28.4474	7.62549	18.0181	0.410092
TCGA-AR-A2LM	0.0110642	22.7147	2.09448	0.183351	2.90753	159.878	146.064	48.0775	13.149	37.944	0.672196
TCGA-AR-A2LN	0.0567144	11.357	1.57174	0.0240986	3.66058	176.531	134.898	42.1484	11.7324	28.8596	0.924115
TCGA-AR-A2LO	0	20.035	0.625123	0.0214829	5.05027	199.682	90.5346	39.0775	8.68472	37.9165	0.894422
TCGA-AR-A2LQ	0	6.87972	0.580097	0.30607	1.90642	96.0143	85.67	32.9686	10.0839	20.2063	0.503011
TCGA-AR-A2LR	0.234347	3.74798	0.444069	0	6.64252	796.59	96.5845	96.9427	17.5266	30.5398	2.05269
TCGA-AR-A5QM	0.0323915	14.9722	0.364592	0	5.91363	94.9707	60.4387	26.722	4.01863	12.6305	0.307628
TCGA-AR-A5QN	0.0216577	28.7312	0.277017	0.345098	3.74432	156.535	77.2288	39.3057	7.7929	18.9097	0.365498
TCGA-AR-A5QP	0	9.55785	0.853918	0.0680819	7.38689	147.427	95.3796	28.7295	6.90346	17.9461	0.413369
TCGA-AR-A5QQ	0.0131083	0.235274	0.0502994	0.050129	1.4504	98.053	61.8324	36.6075	4.09917	10.2454	0.350897
TCGA-B6-A0I1	0.00786193	39.0957	0.140783	0	11.4537	238.222	37.405	35.1173	2.29568	20.4368	1.37071
TCGA-B6-A0I2	0.00427794	2.35767	0.196984	0.0327194	2.32726	91.1205	43.0777	15.662	3.97205	9.77017	0.324628
TCGA-B6-A0I5	0	5.96416	0.151545	0.0215759	2.26296	66.1258	24.9622	8.96675	0.936594	6.62783	0.0945574
TCGA-B6-A0I6	0	28.7733	0.944952	0	12.8671	506.271	137.659	56.0813	5.35369	29.6823	0.722906
TCGA-B6-A0I8	0	49.6029	0.21905	0.0415825	1.20312	202.623	67.7062	43.4292	4.62837	19.6636	0.423321
TCGA-B6-A0I9	0	6.11561	0.23077	0.0242092	1.26957	118.952	136.823	113.01	5.76649	29.0343	0.351449
TCGA-B6-A0IA	0	3.10393	0.2907	0.00934565	3.48141	180.328	62.2175	15.5119	3.00832	12.1659	0.0648496
TCGA-B6-A0IB	0	4.63618	0.0382409	0.0285835	3.30806	95.3973	48.728	23.5875	3.88143	16.7576	0.20878
TCGA-B6-A0IC	0	11.1042	0.302182	0	3.88996	164.581	126.922	45.81	8.06648	26.5863	0.298534
TCGA-B6-A0IE	0	34.3205	0.213264	0.0236157	3.16017	152.636	31.6663	9.94529	2.15542	9.40933	0.117871
TCGA-B6-A0IG	0.12021	5.33461	0.168637	0.0197724	10.0472	114.091	81.8832	38.4028	3.44422	13.9708	0.252739
TCGA-B6-A0IH	0.00789503	67.9511	0.383735	0.0805126	3.71264	136.532	111.662	30.7255	9.82629	24.4392	0.547652
TCGA-B6-A0IJ	0.00334189	12.3492	0.102588	0.10224	2.89653	428.548	110.476	49.5092	5.05459	17.6801	1.40334
TCGA-B6-A0IK	0	1.03203	0.0223264	0	1.68994	334.244	71.6133	50.9022	8.31157	32.0052	0.227534
TCGA-B6-A0IM	0.00858689	1.7996	0.274581	0.0328381	3.28581	336.822	161.237	100.254	10.4145	48.3543	0.907458
TCGA-B6-A0IN	0.002177	2.57428	0.0222763	0.0166506	1.74637	35.3159	21.2637	6.46916	0.955071	5.38865	0.123647
TCGA-B6-A0IO	0	4.59598	0.601414	0.0386694	2.41249	132.706	56.7902	28.4605	3.01073	19.9915	0.880892
TCGA-B6-A0IP	0.00826333	16.3364	0.644732	0.0105336	4.45728	141.249	116.999	32.6875	6.80956	21.6942	0.471255
TCGA-B6-A0IQ	0.0409686	1.17147	0.139738	0.00870403	7.7125	151.248	96.612	44.952	4.6464	21.3526	0.438676
TCGA-B6-A0RE	0	0.897968	0.222014	0.0147508	1.01363	197.182	107.127	43.1619	5.58227	20.9057	1.41143
TCGA-B6-A0RG	0.0703917	3.29233	0.180072	0.0717846	7.3343	203.561	104.632	37.5379	9.9396	29.852	0.367032
TCGA-B6-A0RH	0.0722177	1.0844	0.041054	0.0409149	3.66239	133.378	77.5358	18.5015	2.79391	10.2793	0.0971268
TCGA-B6-A0RI	0	10.7175	0.294774	0.0979249	4.75589	255.855	174.843	71.0402	17.3428	21.95	0.23757
TCGA-B6-A0RL	0	40.5047	0.451609	0	2.97652	122.074	87.5454	47.4116	8.52782	25.9779	0.974503
TCGA-B6-A0RM	0	17.4367	0.581642	0.0131744	6.19414	380.783	108.417	36.1611	7.16179	21.9199	0.591805
TCGA-B6-A0RN	0	14.8562	0.462121	0.0493452	1.60618	169.611	95.0994	27.1749	6.21739	28.6157	0.213253
TCGA-B6-A0RO	0.0458241	1.56431	0.0130249	0	1.26757	84.3757	118.053	45.444	7.58249	39.9071	0.142222
TCGA-B6-A0RP	0	6.79591	0.215992	0.0506494	2.74773	161.285	127.285	28.0766	16.1544	29.1773	0.506376
TCGA-B6-A0RQ	0.0606668	11.1844	0.990855	0.0475903	3.39933	102.235	100.912	31.2189	8.08861	23.8591	0.582247
TCGA-B6-A0RS	0	10.3132	0.101168	0.0458295	1.0608	110.699	79.1501	23.1661	3.50546	10.1513	0.143942
TCGA-B6-A0RT	0	8.17291	0.372755	0.0232182	5.2063	362.027	116.944	73.4569	6.87687	45.2872	0.907313
TCGA-B6-A0RU	0.0176571	4.60462	0.286072	0.0300108	5.20987	524.92	141.598	60.9218	12.9573	38.2792	1.38922
TCGA-B6-A0RV	0.0212969	3.49268	0.653764	0	2.29098	234.904	136.173	42.6185	11.3334	28.9954	0.449467
TCGA-B6-A0WS	0	26.7624	0.266964	0.0980218	3.34254	157.604	146.17	37.7465	9.69776	22.9857	0.506296
TCGA-B6-A0WT	0.0689488	17.1798	0.235174	0.0585944	7.20515	190.292	98.2116	42.5678	10.135	34.2078	0.679429
TCGA-B6-A0WV	0	17.1714	0.704022	0.0226334	6.79418	364.118	208.866	79.0702	8.52507	47.97	0.438098
TCGA-B6-A0WW	0	15.1936	0.188787	0.0209053	2.64626	355.445	118.357	37.5656	7.25518	25.0397	0.152697
TCGA-B6-A0WX	0.0246638	14.4886	0.176662	0.176063	1.63738	245.924	75.7691	25.7623	4.32809	17.4725	0.909388
TCGA-B6-A0WY	0.00551831	17.1989	0.268216	0.0281376	3.86704	300.528	106.751	36.219	6.27313	26.7789	0.359666
TCGA-B6-A0WZ	0	2.08054	0.525608	2.97629	4.39181	90.8216	63.2573	18.4129	4.63258	10.0079	0.152176
TCGA-B6-A0X0	0	5.7814	0.158882	0	2.95883	141.973	110.976	26.179	6.92643	22.1144	0.173487
TCGA-B6-A0X1	0.418334	3.75423	0.214031	0.0266632	2.50723	415.815	139.444	114.859	10.4109	36.3722	0.783886
TCGA-B6-A0X4	0	4.64943	0.0853437	0	3.53756	165.613	120.418	25.7359	5.10273	26.1232	0.73386
TCGA-B6-A0X5	0	23.7614	0.439611	0.0162267	6.04472	201.208	154.06	53.8351	8.48155	21.3897	0.213342
TCGA-B6-A0X7	0.00452881	12.2597	0.614022	0.0692764	3.71648	163.588	92.5944	24.1619	5.93478	24.1134	0.503902
TCGA-B6-A1KC	0	13.1864	0.0859258	0.00713622	2.4777	483.02	123.724	44.6048	7.85881	34.6996	0.422209
TCGA-B6-A1KF	0	15.0202	0.0579279	0.0288658	3.49734	438.072	151.994	24.8186	4.56878	16.0912	0.474396
TCGA-B6-A1KI	0	9.74883	0.386152	0.0900697	2.42833	58.9421	63.1633	32.9298	4.86134	17.2081	0.2183
TCGA-B6-A1KN	0.501523	47.4789	0.586499	0.0487093	4.18392	817.388	134.017	54.1152	10.0517	31.4719	0.489203
TCGA-B6-A2IU	0.0102385	5.16704	0.576212	0	6.13632	375.361	114.21	39.7789	6.65332	19.7689	0.428986
TCGA-B6-A3ZX	0.00468787	9.38906	0.659573	0.131468	3.54445	170.314	108.602	93.8833	7.30058	16.713	1.0803
TCGA-B6-A400	0.0420965	14.42	0.478616	0.0238497	1.76826	396.866	112.909	94.5615	6.0817	18.9897	0.520434
TCGA-B6-A401	0	18.6441	0.472276	0.0328378	4.86931	94.706	60.7067	26.6048	3.38456	9.88636	0.74555
TCGA-B6-A402	0.176288	26.0395	0.20401	0.0214019	1.50937	445.634	65.6928	12.2401	4.50227	8.26461	0.293109
TCGA-B6-A408	0.0187043	10.3479	0.227279	0.0357646	4.74278	107.934	53.829	25.2906	3.71275	16.3285	0.629135
TCGA-B6-A409	0	0.28377	0.0559643	0.087646	1.15268	141.94	39.4535	18.2786	1.19372	6.2518	0.161501
TCGA-B6-A40B	0.0659289	12.5664	0.101193	0.0336168	6.36272	73.1654	53.3221	18.7029	3.02332	9.08189	0.2967
TCGA-B6-A40C	0.0156924	11.4153	0.30509	0.0320059	6.59801	126.723	61.9179	26.5055	3.338	8.39393	0.455868
TCGA-BH-A0AU	0.000454328	0.406164	0.300289	0.0324835	5.71674	14.0833	33.5672	3.13777	0.338046	0.890338	0.0238294
TCGA-BH-A0AU.1
TCGA-BH-A0AV	0	3.25762	0.324759	0.140721	1.11967	338.54	248.254	59.2021	10.8764	35.3095	0.282662
TCGA-BH-A0AW	0.0222349	4.51315	0	0.0141718	4.04912	79.641	66.1011	22.7658	3.75421	12.5674	0.362299
TCGA-BH-A0AY	0.000510872	0.159261	0.00780077	0.00110686	0.637031	6.82322	11.236	0.797713	0.0849642	0.201999	0.00376461
TCGA-BH-A0AY.1
TCGA-BH-A0AZ	0	0.153603	0.0313655	0.00519222	0.916861	8.79456	23.9956	1.13768	0.270427	0.532011	0.00839698
TCGA-BH-A0AZ.1
TCGA-BH-A0B0	0.266548	3.74227	0.275648	0	1.88251	84.9391	95.773	23.8367	6.46949	17.8757	0.285145
TCGA-BH-A0B1	0	18.941	0.341638	0.113493	1.94972	1294.1	92.3108	45.475	8.4511	30.1724	0.202064
TCGA-BH-A0B2	0.0333778	9.49367	0.307386	0.0340383	1.72347	251.868	116.537	35.3813	8.06983	22.0817	0.441307
TCGA-BH-A0B3	0.000971905	0.752588	0.161126	0.00842292	1.62507	11.897	32.7012	1.64866	0.400186	1.13905	0.0256286
TCGA-BH-A0B3.1
TCGA-BH-A0B4	0	5.20668	0.0464376	0	1.17166	179.61	77.1377	14.7902	5.69385	8.57904	0.140851
TCGA-BH-A0B5	0.030366	3.06482	0.0730578	0.0174152	7.66914	24.5275	56.4734	4.33798	0.478403	1.22406	0.0280676
TCGA-BH-A0B5.1
TCGA-BH-A0B6	0.074351	6.84151	0.160939	0	1.16018	157.923	81.0897	34.8765	5.04744	18.5208	0.332827
TCGA-BH-A0B7	0.0387224	0.207066	0.00886023	0.0211207	0.759727	12.963	17.7285	2.22613	0.170691	0.605161	0.0134984
TCGA-BH-A0B7.1
TCGA-BH-A0B8	0.008262	0.0481204	0.00946176	0.0389335	0.509261	4.84273	12.26	0.686572	0.169985	0.395168	0.00855042
TCGA-BH-A0B8.1
TCGA-BH-A0B9	0.121988	3.48525	0.16076	0	3.8516	201.606	207.955	41.4507	10.8822	28.5058	6.6446
TCGA-BH-A0BA	0	0.217076	0.191274	0.00457783	0.80837	8.48601	18.1724	1.43582	0.298771	0.816952	0.017707
TCGA-BH-A0BA.1
TCGA-BH-A0BC	0.00377214	0.234768	0.0740555	0.0715113	1.20264	7.00855	20.9202	1.32594	0.238548	0.59796	0.0127402
TCGA-BH-A0BC.1
TCGA-BH-A0BD	0.0565641	3.94152	0.131545	0.0393296	2.65519	291.147	142.944	52.9746	11.4343	26.5672	0.507515
TCGA-BH-A0BF	0	9.61979	0.301401	0.0375475	2.53487	155.538	121.34	26.9875	7.45019	16.3775	0.61936
TCGA-BH-A0BG	0.0932912	3.86011	0.113644	0	1.92521	453.343	144.413	36.3591	6.59058	26.7435	0.494292
TCGA-BH-A0BJ	0.0138791	0.341271	0.0293848	0.0185729	1.66587	15.9313	25.9528	2.43474	0.311882	1.02124	0.0106167
TCGA-BH-A0BJ.1
TCGA-BH-A0BL	0.0288858	12.4582	0.184735	0.0859174	2.21953	241.723	133.699	48.5293	12.4484	31.4496	2.74782
TCGA-BH-A0BM	0	0.227665	0.0259886	0.0534694	0.844097	8.49722	21.5633	1.42679	0.217642	0.667617	0.0163538
TCGA-BH-A0BM.1
TCGA-BH-A0BO	0.0223896	2.72436	0.529799	0.285408	1.65156	94.4148	100.21	35.9761	9.31422	24.8705	0.281432
TCGA-BH-A0BP	0.074274	6.69404	0.0690921	0.413148	3.36199	173.545	74.4307	24.5223	7.09328	21.9608	0.342637
TCGA-BH-A0BQ	0	0.465506	0.0166434	0.0165308	1.16763	13.5624	24.751	1.63874	0.243466	0.61909	0.00848876
TCGA-BH-A0BQ.1
TCGA-BH-A0BR	0.0419186	4.16019	0.142978	0.0712469	4.0584	67.1679	116.711	59.1848	7.05389	18.4698	0.263454
TCGA-BH-A0BS	0.0271317	5.49993	0.916168	0.179846	1.95133	126.742	120.031	34.6069	9.8765	31.5372	0.472403
TCGA-BH-A0BT	0.0151427	0.300393	0.0715686	0.493946	5.34041	8.59715	12.2381	1.03941	0.111641	0.396447	0.00571303
TCGA-BH-A0BT.1
TCGA-BH-A0BV	0.00298475	0.708302	0.128046	0.0280227	2.31205	12.34	32.2648	1.96131	0.388724	1.1975	0.0294699
TCGA-BH-A0BV.1
TCGA-BH-A0BW	0.00163684	0.348191	0.0339201	0.00709275	1.15969	8.98041	18.9058	1.63312	0.236814	0.669815	0.0231185
TCGA-BH-A0BW.1
TCGA-BH-A0BZ	0	2.09517	0.00252466	0.0150455	1.83679	30.6304	36.0556	3.09011	0.289413	0.703801	0.0125422
TCGA-BH-A0BZ.1
TCGA-BH-A0C0	0.000808782	0.629731	0.0132318	0.00262846	2.92239	24.8023	28.8874	2.81464	0.234981	0.571712	0.0114816
TCGA-BH-A0C0.1
TCGA-BH-A0C1	0.100497	24.7421	0.498103	0.0480402	4.80695	173.655	140.179	58.3132	9.25411	33.4038	0.362593
TCGA-BH-A0C3	0.000263614	0.502191	0.106957	0.0137075	1.9947	8.59498	22.1934	1.20564	0.265771	0.760588	0.0214254
TCGA-BH-A0C3.1
TCGA-BH-A0C7	0	2.16405	0.901012	0.0124716	10.239	476.164	325.554	91.7128	14.8589	36.4282	0.876797
TCGA-BH-A0DD	0.00336474	0.0465082	0.00440382	0.0218701	0.419565	4.83418	13.4931	0.622845	0.21459	0.452287	0.0085566
TCGA-BH-A0DD.1
TCGA-BH-A0DE	0.00423927	5.82301	0.238582	0.0216158	3.16618	110.032	85.1959	18.9928	5.31477	14.6858	0.323668
TCGA-BH-A0DG	0.00650394	0.117086	0.0340498	0	0.387072	8.45349	18.0712	1.594	0.184354	0.42604	0.0164222
TCGA-BH-A0DG.1
TCGA-BH-A0DH	0.000576605	0.0895552	0.0276712	0.0237362	1.14386	3.34383	10.4439	0.590107	0.0762714	0.254747	0.0091645
TCGA-BH-A0DH.1
TCGA-BH-A0DI	0.0363623	1.98994	0.170536	0.139057	1.45289	95.7887	86.9357	32.0911	7.31241	19.2545	0.296247
TCGA-BH-A0DK	0.0563382	0.393134	0.0727444	0.00656838	1.22431	9.29753	23.5314	2.13483	0.293114	0.829801	0.0144554
TCGA-BH-A0DK.1
TCGA-BH-A0DL	0.000567228	0.216242	0.0247466	0	1.20563	17.3298	15.9068	1.25811	0.150428	0.661522	0.0118021
TCGA-BH-A0DL.1
TCGA-BH-A0DO	0	0.492268	0.137024	0.237139	1.45652	11.4967	30.2027	1.57086	0.363993	1.0534	0.021178
TCGA-BH-A0DO.1
TCGA-BH-A0DP	0.00232664	0.668085	0.0730834	0.0272208	1.54291	12.5566	25.9772	1.7387	0.312057	1.07493	0.0109929
TCGA-BH-A0DP.1
TCGA-BH-A0DQ	0	0.398708	0.18278	0.0351972	1.86579	12.3705	34.7071	2.14879	0.421	1.23428	0.0203226
TCGA-BH-A0DQ.1
TCGA-BH-A0DS	0.00989496	9.80976	0.113907	0.0378404	0.68428	246.228	62.2843	17.0326	4.3017	10.6602	0.232632
TCGA-BH-A0DT	0	1.14248	0.118882	0.002746	1.40082	17.5562	40.7023	1.93583	0.385515	0.894588	0.0129107
TCGA-BH-A0DT.1
TCGA-BH-A0DV	0.0131867	0.437215	0.351199	0.22524	1.30363	11.3566	33.4335	2.35631	0.455071	1.15505	0.020139
TCGA-BH-A0DV.1
TCGA-BH-A0DX	0.261156	2.90323	0.24889	0.0913855	0.991533	98.2346	106.979	39.2226	7.70144	16.6064	0.245545
TCGA-BH-A0DZ	0.0122857	0.0707567	0.0133998	0.0266182	1.97299	20.2691	28.3107	1.2509	0.185991	0.597561	0.00281067
TCGA-BH-A0DZ.1
TCGA-BH-A0E0	0.00146236	0.110303	0.0526341	0.0554463	0.725253	4.75603	13.1192	0.988726	0.0963259	0.338039	0.00713127
TCGA-BH-A0E0.1
TCGA-BH-A0E1	0	0.39927	0.118209	0.0286364	1.12372	11.4127	32.0149	1.70767	0.320149	0.971955	0.0111721
TCGA-BH-A0E1.1
TCGA-BH-A0E2	0	6.08536	0.436746	0	3.14843	330.257	174.46	37.3028	8.86009	30.6791	0.324287
TCGA-BH-A0E6	0	6.37481	0.0383035	0.0763475	0.655793	37.9644	50.5779	6.30008	1.80155	12.578	0.135929
TCGA-BH-A0E7	0	3.7516	1.32992	0.0128681	5.53823	367.688	135.77	57.1728	9.9172	27.1015	0.545152
TCGA-BH-A0E9	0.0171095	9.29698	1.02126	0.10178	5.469	126.508	131.194	35.9355	10.28	32.7762	0.658464
TCGA-BH-A0EA	0	6.11055	0.232853	0.15471	2.58784	118.677	111.663	39.7521	8.82958	33.5568	0.384918
TCGA-BH-A0EB	0	3.29265	0.136058	0.012327	1.69414	119.551	99.5132	29.067	6.86581	22.9148	0.265616
TCGA-BH-A0EE	3.35776	19.2423	0.154923	0	2.51283	136.331	32.6537	36.306	3.2003	15.3433	0.0986788
TCGA-BH-A0EI	0	13.3379	0.621151	0	2.73642	110.342	142.66	73.9155	10.7106	59.7437	0.869791
TCGA-BH-A0GY	0.0809587	23.9924	0.270828	1.20666	1.89493	709.697	117.117	28.6368	6.09686	20.0169	0.19135
TCGA-BH-A0GZ	0.0445172	5.40903	0.0949011	0	4.17316	92.6089	34.0636	15.1027	1.35801	10.1935	0.150256
TCGA-BH-A0H0	0.00385115	84.2276	3.47768	0.0294552	2.20161	324.453	147.552	42.7661	8.68155	20.0682	0.374715
TCGA-BH-A0H3	0	10.0124	1.15264	0.14866	1.80847	134.214	149.883	42.3786	12.2024	32.7183	0.384981
TCGA-BH-A0H5	0	0.442542	0.0477017	0.00338421	0.929595	8.12916	18.9252	1.42546	0.201248	0.561718	0.0189017
TCGA-BH-A0H5.1
TCGA-BH-A0H6	0.0435292	23.6486	1.8612	0.0634151	4.41501	362.103	85.636	27.4089	6.48319	18.394	0.330029
TCGA-BH-A0H7	0.00238234	0.837395	0.0242514	0.0189258	1.53034	12.8099	26.743	1.09229	0.176151	0.596347	0.0072287
TCGA-BH-A0H7.1
TCGA-BH-A0H9	0.0049318	1.84303	0.0201713	0.00400697	2.1489	27.7063	37.4991	3.90299	0.322276	1.13576	0.00561169
TCGA-BH-A0H9.1
TCGA-BH-A0HA	0	0.979359	0.316424	0.277035	2.10113	11.4535	39.5433	1.78987	0.423281	1.17466	0.0268591
TCGA-BH-A0HA.1
TCGA-BH-A0HB	0.0047026	7.05523	0.0601496	0.0359675	6.46076	148.182	82.8603	17.7571	3.00253	12.5059	0.205793
TCGA-BH-A0HF	0.0250119	3.5914	0.175956	0.159418	1.38375	110.682	91.9522	33.2485	6.36657	18.4601	0.209596
TCGA-BH-A0HI	0	2.50373	0.172097	0	1.44739	131.097	114.536	26.0034	7.97983	24.7895	0.117448
TCGA-BH-A0HK	0.00109982	0.161419	0.0191929	0.0738692	0.748049	9.6614	24.8831	1.84885	0.260142	0.766363	0.0134282
TCGA-BH-A0HK.1
TCGA-BH-A0HL	0	9.03551	0.207093	1.38577	5.4384	166.628	179.323	62.3275	5.39853	32.246	0.56263
TCGA-BH-A0HN	0	5.00363	0.12371	0	3.31949	58.775	39.3413	19.1553	2.95806	13.8482	0.175106
TCGA-BH-A0HO	0	4.03119	0.285179	0	2.09864	174.46	102.063	43.9225	8.50967	23.3157	0.222733
TCGA-BH-A0HP	0.0338109	13.4846	0.497334	0.0430999	2.76684	109.464	60.4629	26.7059	7.21748	23.2324	0.279395
TCGA-BH-A0HQ	0.0132127	6.71684	0.354898	0.185269	2.61931	126.432	87.9816	54.2041	6.39266	18.5463	0.282952
TCGA-BH-A0HU	0.0128331	16.9453	0.26263	0.0109058	5.4431	195.036	116.309	28.0413	4.98662	9.00897	0.179232
TCGA-BH-A0HW	0	23.7863	6.24204	0.0233868	6.51283	194.06	98.4692	30.0028	7.09079	26.5847	0.779377
TCGA-BH-A0HX	0	25.8298	0.289669	0	3.24827	614.915	116.647	50.2769	6.47291	25.2767	0.26358
TCGA-BH-A0HY	0	27.2137	0.0242463	0.0362462	2.6655	184.523	45.6269	69.9334	7.65191	8.61995	0.130169
TCGA-BH-A0RX	0	12.2973	0.0753688	0.0125189	1.31302	189.794	62.807	19.2261	2.51373	11.8874	0.274323
TCGA-BH-A0W3	0	27.5412	0.376613	0	10.3507	147.582	229.07	45.581	13.259	43.3572	0.531175
TCGA-BH-A0W4	0	12.7571	1.16931	0.168669	3.10555	165.778	143.506	44.0043	13.5751	30.9728	0.422798
TCGA-BH-A0W5	0	15.7392	0.804828	0.0935784	4.64149	214.545	104.241	32.5011	9.14209	26.5453	0.744546
TCGA-BH-A0W7	0.16823	16.6705	0.153698	0.0765887	6.7587	127.517	95.4555	34.3367	5.70476	15.5192	0.411175
TCGA-BH-A0WA	0.0449765	15.8264	0.295859	0	2.84373	554.068	155.051	41.92	20.2202	31.1899	1.88149
TCGA-BH-A18F	0.076889	22.6341	0.214574	0.160385	7.60523	157.333	159.088	60.4505	8.73546	27.7678	0.341685
TCGA-BH-A18G	0	0.272865	0.0587681	0	2.38302	54.0152	48.5057	16.6406	2.96943	9.89686	0.120319
TCGA-BH-A18H	0.0122785	6.75403	0.895191	0	1.75484	126.88	75.9315	32.3587	5.58182	13.2217	0.302961
TCGA-BH-A18I	0.00925736	18.9613	0.639404	0.200612	5.03614	309.715	136.797	53.7355	10.1952	30.1378	0.786529
TCGA-BH-A18J	0.00184065	0.328693	0.127681	0	0.813752	8.92163	21.0433	1.61321	0.288969	0.728969	0.0155584
TCGA-BH-A18J.1
TCGA-BH-A18K	0.0592511	0.524317	0.103292	0.00157836	2.47745	8.04403	18.4739	1.1285	0.14697	0.524358	0.00494725
TCGA-BH-A18K.1
TCGA-BH-A18L	0.0107446	0.233552	0.044532	0.0186235	0.943951	8.51895	22.1195	1.34063	0.293136	0.722146	0.0180865
TCGA-BH-A18L.1
TCGA-BH-A18M	0.00308298	0.489469	0.106641	0.120233	2.05946	12.2384	27.71	1.83758	0.397782	0.937419	0.0222412
TCGA-BH-A18M.1
TCGA-BH-A18N	0.000426958	0.399781	0.48337	0	5.95314	81.1077	32.103	2.49921	0.459881	1.2439	0.0333132
TCGA-BH-A18N.1
TCGA-BH-A18P	0.00167923	0.197167	0.0329671	0.0557861	0.428301	5.5834	14.7607	0.74835	0.186605	0.53782	0.00740028
TCGA-BH-A18P.1
TCGA-BH-A18Q	0.071929	1.0864	0.199506	0	3.9689	54.6567	44.2828	3.99898	0.452477	1.84602	0.0331407
TCGA-BH-A18Q.1
TCGA-BH-A18R	0.00114747	0.337678	0.0563185	0.00621528	1.00809	7.94509	22.3497	1.06636	0.28829	0.755417	0.0129737
TCGA-BH-A18R.1
TCGA-BH-A18S	0.00390507	0.342144	0.0459991	0.0456879	0.597611	8.29026	18.3096	1.20881	0.233705	0.630265	0.0132879
TCGA-BH-A18S.1
TCGA-BH-A18T	0	25.8852	0.348215	0.0400425	7.8203	485.224	138.595	50.4614	16.4521	34.132	0.453343
TCGA-BH-A18U	0	3.83504	0.0138479	0.00687712	14.0629	48.6596	42.6995	1.69546	0.351479	0.583978	0.00810251
TCGA-BH-A18U.1
TCGA-BH-A18V	0	0.00321473	0.00191064	0	0.250518	1.78372	3.16602	0.0562416	0.00991733	0.01206	0.000105179
TCGA-BH-A18V.1
TCGA-BH-A18V.2
TCGA-BH-A1EN	0	0.280817	0.0260854	0.00518178	0.700385	91.3713	16.9949	1.83019	0.250624	0.509065	0.00535636
TCGA-BH-A1EN.1
TCGA-BH-A1EO	0	0.391787	0.150528	0.00598039	3.67658	78.9374	37.3484	3.00031	0.62977	1.65385	0.0179474
TCGA-BH-A1EO.1
TCGA-BH-A1ES	0	0.996414	0.129237	0	2.47434	30.107	49.6244	3.11597	0.39037	1.45923	0.0439286
TCGA-BH-A1ES.1
TCGA-BH-A1ET	0	0.731786	0.10853	0.390586	1.41	14.0052	37.4856	4.45098	0.451912	1.0884	0.00891608
TCGA-BH-A1ET.1
TCGA-BH-A1EU	0.0107113	1.34384	0.344755	0.0156293	2.43464	22.7578	32.8695	2.37821	0.4181	1.50929	0.0190932
TCGA-BH-A1EU.1
TCGA-BH-A1EV	0.00106535	0.505102	0.0755271	0.0253901	1.22277	11.9289	27.4562	1.40061	0.376438	0.978944	0.0138154
TCGA-BH-A1EV.1
TCGA-BH-A1EW	0	2.06651	0.0503521	0.0058837	2.03945	27.9049	39.9879	4.26354	0.305712	0.993671	0.00853431
TCGA-BH-A1EW.1
TCGA-BH-A1EX	4.98727	29.9309	0.135096	0	2.28254	95.6809	104.942	69.0309	7.5417	28.3903	0.485568
TCGA-BH-A1EY	0.0301161	22.0269	0.905234	0.019195	1.59671	141.299	82.9357	29.5957	8.15294	27.1532	0.375048
TCGA-BH-A1F0	0.00046261	0.4684	0.059538	0.00300687	0.642402	12.7629	25.4247	2.27779	0.302486	0.653302	0.0155074
TCGA-BH-A1F0.1
TCGA-BH-A1F2	0.0139388	2.32603	0.016892	0.0167777	3.00656	35.0883	18.3654	1.93704	0.235711	0.902331	0.0044756
TCGA-BH-A1F2.1
TCGA-BH-A1F5	0	21.0478	1.44344	0.0103492	3.7804	279.029	75.2553	22.7889	6.00615	27.8066	0.306152
TCGA-BH-A1F6	0.00540963	0.190303	0.0666372	0.0103416	0.689884	6.20879	13.7321	0.776818	0.231644	0.593048	0.0106555
TCGA-BH-A1F6.1
TCGA-BH-A1F8	0.001278	0.331928	0.0334534	0.00830676	1.34007	8.40905	21.4394	1.05608	0.262631	0.753032	0.00821729
TCGA-BH-A1F8.1
TCGA-BH-A1FB	0.00831952	0.387078	0.0994187	0.0423198	1.5684	9.24287	22.1657	1.29726	0.287897	0.826978	0.0141899
TCGA-BH-A1FB.1
TCGA-BH-A1FC	0.00318398	0.2743	0.0386958	0.0147823	1.0828	7.42835	16.9124	0.984691	0.209802	0.574631	0.00966111
TCGA-BH-A1FC.1
TCGA-BH-A1FD	0.00578563	0.25152	0.0581446	0.0120875	0.579727	8.27636	17.9764	0.806662	0.228886	0.589166	0.00653844
TCGA-BH-A1FD.1
TCGA-BH-A1FE	2.53977e-06	0.0100252	0.00374154	0.00197808	0.167244	0.174883	1.32655	0.00957428	0.00248718	0.00692495	9.30239e-05
TCGA-BH-A1FE.1
TCGA-BH-A1FE.2
TCGA-BH-A1FG	0.000744187	0.105905	0.0722386	0.00161236	0.189811	4.96247	6.12847	0.361033	0.0647202	0.350701	0.00107528
TCGA-BH-A1FG.1
TCGA-BH-A1FH	0.00192438	0.224163	0.0566698	0.0156351	1.59519	10.1036	24.2266	1.12171	0.30667	0.867264	0.0101142
TCGA-BH-A1FH.1
TCGA-BH-A1FJ	0.00573536	0.540097	0.142624	0.0059646	1.03375	12.5821	26.7138	1.08077	0.43465	1.26792	0.0117841
TCGA-BH-A1FJ.1
TCGA-BH-A1FL	0.0162842	36.3052	0.569314	0.041516	7.90788	215.616	199.575	46.2619	12.9911	39.121	0.422012
TCGA-BH-A1FM	0.00372896	0.482865	0.0691407	0.115801	1.092	8.97298	25.5203	1.47879	0.359264	0.878302	0.0190824
TCGA-BH-A1FM.1
TCGA-BH-A1FN	0.00480656	1.50139	0.0384444	0.0138852	1.54379	39.3786	32.4379	2.25415	0.570428	1.02702	0.0116907
TCGA-BH-A1FN.1
TCGA-BH-A1FR	0	0.60091	0.0208744	0	2.36328	16.0392	32.6476	1.93939	0.193454	1.02162	0.0310117
TCGA-BH-A1FR.1
TCGA-BH-A1FU	0.00498214	0.631443	0.140195	0	1.52488	11.0872	30.6797	2.18889	0.469071	0.999779	0.0411405
TCGA-BH-A1FU.1
TCGA-BH-A201	0.0136519	14.3655	0.547133	0.0116017	2.81128	114.773	139.376	46.1941	10.0207	27.5329	0.351677
TCGA-BH-A202	0.022518	17.5217	0.211215	4.14302	2.35313	459.17	108.837	66.9846	10.9566	22.7816	0.220147
TCGA-BH-A203	0.00507446	0.270569	0.0982394	0.0137429	0.826902	8.41818	19.6397	1.01321	0.274255	0.763405	0.0142059
TCGA-BH-A203.1
TCGA-BH-A204	0.00183389	2.22126	0.0312029	0.00119199	4.31886	56.5172	68.2591	4.70284	0.473268	1.19086	0.0920534
TCGA-BH-A204.1
TCGA-BH-A208	0	0.102354	0.0245261	0.0104401	0.819353	6.33818	15.3267	1.02125	0.218759	0.405557	0.00638224
TCGA-BH-A208.1
TCGA-BH-A209	0.00578147	0.325354	0.013758	0.0136649	3.15775	22.9485	24.8116	1.80536	0.224483	0.454161	0.0132139
TCGA-BH-A209.1
TCGA-BH-A28O	0.016321	4.4515	1.07162	0.11096	3.56158	83.5231	83.5869	25.2961	7.33617	19.6915	0.658512
TCGA-BH-A28Q	0.00476707	19.7144	0.573157	0.0121535	2.98895	162.986	166.366	48.4962	14.7369	33.8859	0.357307
TCGA-BH-A2L8	0.0119396	4.76498	0.626136	0.0152199	1.54126	86.8971	87.0247	35.684	5.072	16.1193	0.458573
TCGA-BH-A42T	0.0128251	12.4484	0.120298	0.0871927	4.25718	92.6112	94.5972	23.5676	5.19704	10.2688	0.332369
TCGA-BH-A42U	0.0166391	3.27634	0.117054	1.45292	2.22463	41.7314	47.273	13.7444	2.00908	7.91658	0.484145
TCGA-BH-A42V	0.00460728	7.29163	1.4379	0.0352384	3.39854	118.184	78.3769	25.1175	5.68723	14.8354	0.557676
TCGA-BH-A5IZ	0	1.78867	0.0820807	0	1.42009	170.526	140.954	52.7676	9.18885	21.3983	0.448129
TCGA-BH-A5J0	0.0970393	3.05652	0.12412	0.0687219	5.51768	60.8041	42.8359	15.9146	1.69199	8.90091	0.140549
TCGA-BH-A6R8	0	7.50525	0.126394	0.0314913	6.83362	173.814	76.0992	67.3855	3.52619	18.0877	0.414036
TCGA-BH-A6R9	0	0.644668	0.106156	0.256933	1.36653	60.1504	83.017	30.5261	6.71213	13.8212	0.350501
TCGA-BH-A8FY	0	15.9459	0.522112	0.0162607	2.99929	102.523	43.8552	9.53368	2.15741	11.261	0.383039
TCGA-BH-A8FZ	0.0129253	4.83764	0.413308	0.0494288	6.31646	98.6064	74.8209	35.2324	6.84045	18.7986	0.65288
TCGA-BH-A8G0	0.0439748	6.29876	0.618715	0.093427	3.04105	91.1058	90.307	27.5136	6.79259	18.8391	0.733593
TCGA-BH-AB28	0.0141736	26.1055	0.471356	0.216812	4.44344	107.903	118.47	48.9627	9.20248	27.734	0.834712
TCGA-C8-A12K	0	8.70821	0.146839	0	7.28761	259.592	198.933	52.1163	9.67543	19.0115	0.994909
TCGA-C8-A12L	0.356459	2.10519	0.270712	0.0283994	4.46794	155.712	108.802	63.6337	10.1532	33.0256	0.212622
TCGA-C8-A12M	0	22.3644	0.220765	0.0200016	2.74888	318.677	133.827	32.0733	6.21579	31.4698	0.92771
TCGA-C8-A12N	0	10.5104	0.453357	0.0311601	5.52208	325.128	84.2758	22.3434	5.83366	15.5931	0.475116
TCGA-C8-A12O	0	3.14071	0.99941	0.0426867	1.80114	237.919	86.8964	69.1276	9.2333	23.2513	0.228649
TCGA-C8-A12P	0	6.36152	0.0804892	0	0.72529	447.422	85.0824	35.3075	4.0982	15.6048	0.148921
TCGA-C8-A12Q	0.308716	5.97733	0.0891641	0.0380837	5.00441	116.931	137.895	69.0918	11.1173	37.4361	0.570253
TCGA-C8-A12T	0	9.67702	0.762353	0.0370619	3.9542	214.62	184.868	59.8271	7.68524	18.0372	0.138738
TCGA-C8-A12U	0	10.2016	0.125898	0	3.78158	163.591	69.4346	31.0016	2.95763	16.5297	0.221481
TCGA-C8-A12V	0	1.52372	0.152101	0.0137805	2.94053	128.798	118.14	28.8247	6.82256	17.1136	0.895839
TCGA-C8-A12W	0.00729752	8.76791	0.186681	0.0186048	4.23911	355.959	159.187	71.2234	9.47607	27.0472	0.285377
TCGA-C8-A12X	0	10.5165	0.483309	0	13.0653	186.349	89.5826	28.6151	4.152	12.2849	0.415347
TCGA-C8-A12Y	0.0481408	19.0897	0.441291	0.0715947	3.10721	83.5467	72.071	19.7259	4.42842	10.7924	0.117662
TCGA-C8-A12Z	0.0410093	2.50403	0.0349692	0.0174254	2.14274	344.52	138.737	55.3051	7.11811	18.9485	0.136825
TCGA-C8-A130	0.0239057	0.807662	0.448463	0.0101578	8.52308	182.832	87.0516	30.3038	4.61972	10.731	0.168794
TCGA-C8-A131	0.0595686	7.07293	0.0820533	0.0233644	5.36582	154.337	59.2309	15.3493	1.7632	7.79787	0.108795
TCGA-C8-A132	0.0121964	4.54555	0.0624004	0.0155472	2.3054	172.098	115.417	53.6683	8.3306	28.0111	0.40314
TCGA-C8-A133	0	1.50778	0.0162368	0.0161818	2.86769	101.928	73.4837	26.5638	3.523	17.6095	0.12706
TCGA-C8-A134	0	24.2746	0.30294	0.00914889	4.10297	361.841	169.217	59.8581	14.4174	19.4561	0.431025
TCGA-C8-A135	0.164538	7.23451	0	0	1.17456	177.995	89.078	30.7528	3.82263	13.2267	0.38053
TCGA-C8-A137	0.00721649	7.31435	0.0923039	0.147186	2.12929	216.044	124.33	42.4007	7.96604	19.0779	0.110867
TCGA-C8-A138	0	12.4517	0.0631392	0.0629252	2.04822	98.554	46.4135	13.3069	2.26694	9.40994	0.710496
TCGA-C8-A1HE	0	4.95532	0.60494	0.0102185	3.58481	145.69	140.624	33.6371	11.9242	29.0798	0.298553
TCGA-C8-A1HF	0	10.4788	0.0819353	0.0204144	4.28226	153.165	151.176	38.3674	5.058	15.3122	0.324318
TCGA-C8-A1HG	0	4.46594	0.139924	0.185933	3.61446	746.817	122.857	30.8271	3.54409	15.8571	1.44722
TCGA-C8-A1HI	0.010159	1.79478	0.0519762	0.00863335	1.28018	250.592	74.3414	33.7155	5.68684	21.6538	0.201792
TCGA-C8-A1HJ	0.005296	1.30282	0.32515	0	1.83121	198.104	84.0686	25.4321	5.4328	17.6098	0.135605
TCGA-C8-A1HK	0.0200748	2.60696	0.188299	0	1.41911	175.898	123.82	41.2092	3.98764	25.9073	0.308411
TCGA-C8-A1HL	0	1.17047	0.100771	0	1.55666	108.214	78.9808	29.3264	3.81343	12.611	0.217449
TCGA-C8-A1HM	0	9.95591	0.112373	0	1.95769	439.279	67.1114	109.018	6.88088	43.5917	0.23518
TCGA-C8-A1HN	0	20.8544	0.119429	0	4.14818	834.348	150.158	45.1207	6.40244	33.2543	0.229201
TCGA-C8-A1HO	0.00918336	3.32079	0.129208	0	5.16524	313.286	159.587	60.117	7.65893	28.5881	0.250105
TCGA-C8-A26V	0.241073	12.9807	0.170778	0.00945553	4.75345	135.814	77.5974	39.5562	8.66801	29.5116	0.117411
TCGA-C8-A26W	5.94044	3.70242	0.176101	0.0929141	8.40098	263.366	96.761	50.5911	11.0566	24.0406	0.394003
TCGA-C8-A26X	0	0.601611	0.0325738	0	3.90386	66.6885	35.3251	14.1064	3.34416	7.76974	0.11856
TCGA-C8-A26Y	0.0881244	34.4037	0.0606939	0	1.62512	86.287	77.4041	58.0446	9.54501	21.2303	0.522294
TCGA-C8-A26Z	0	19.4349	0.241797	0.0240978	1.78665	177.058	131.303	65.3311	7.73283	29.914	0.255223
TCGA-C8-A273	0.0046249	23.1695	0.0354934	0.011791	10.1493	301.03	126.109	45.9718	7.91645	16.7666	0.639474
TCGA-C8-A274	0.00358687	35.9196	0.357852	0.00914461	2.87735	152.445	142.529	41.5385	6.28622	22.1783	0.317273
TCGA-C8-A275	0.0685305	27.1463	0.0876553	0.0436791	0.710878	478.6	152.981	37.5165	8.18229	19.488	0.325024
TCGA-C8-A278	0.619195	0.908533	0.276182	0.00809549	2.13734	147.427	95.2973	36.4261	5.84976	9.74634	0.172959
TCGA-C8-A27A	0.0118126	6.12356	0.302182	0.0903473	3.55801	282.297	188.206	73.24	9.91761	38.4481	0.766237
TCGA-C8-A27B	0.237991	2.69438	0.552617	0.0466732	3.47731	711.509	272.575	59.4978	8.90629	49.558	0.17557
TCGA-C8-A3M7	0.47767	9.00386	0.200146	0.0419933	2.65783	96.1863	96.6253	22.164	7.30093	18.0252	0.293309
TCGA-C8-A3M8	0	13.9346	0.547289	0.0240633	3.97432	113.333	48.5582	34.0708	5.04963	14.2096	0.609314
TCGA-C8-A8HP	0.0290089	7.82835	0.103892	0	2.94227	77.2453	34.2708	18.2666	1.77479	4.19934	0.610427
TCGA-C8-A8HQ	0.00489852	0.884381	0.250622	0.0124886	5.01356	137.532	71.5409	54.8639	6.63056	17.0233	0.319269
TCGA-C8-A8HR	0	8.35857	0.468527	0.0602503	3.32305	213.177	90.7968	21.9769	4.9894	21.9161	0.569356
TCGA-D8-A13Y	0	61.3379	0.177792	0.0147658	3.57799	215.471	170.944	83.7491	12.4052	45.0827	1.28614
TCGA-D8-A13Z	2.06848	4.59608	0.12026	0.0359559	3.81452	147.97	94.6044	52.4802	10.9444	33.0875	0.249498
TCGA-D8-A140	0	30.2474	0.857344	0.0883902	3.56974	231.805	130.997	34.3793	9.9695	31.6217	1.56563
TCGA-D8-A141	0.00559963	2.68407	0.974075	0.114209	2.2718	135.515	104.179	34.0235	8.33276	18.9649	0.479669
TCGA-D8-A142	0.0109418	15.095	0.158614	0.0185972	2.92581	266.574	72.3515	37.8831	6.11678	15.0116	0.309033
TCGA-D8-A143	0.0444227	3.50419	0.0324684	0.0485376	3.62792	192.766	201.5	101.536	12.3537	27.1849	0.242262
TCGA-D8-A145	0.120787	23.0694	0.803371	0	4.73333	144.35	133.614	41.0365	11.3487	28.2712	0.49203
TCGA-D8-A146	0.0166328	6.33946	0.723335	0.0706749	4.14084	128.888	114.581	41.6672	9.65063	23.4167	0.428467
TCGA-D8-A147	0.0390068	25.1217	0.149677	0.0828722	3.1171	522.057	204.634	166.476	20.4628	61.5188	1.61922
TCGA-D8-A1J8	0.325367	19.5756	0.379446	0.0487949	9.88259	186.254	126.704	45.1083	7.9702	44.9798	0.320768
TCGA-D8-A1J9	0.01291	15.7294	0.15412	0.0219425	5.79318	168.175	108.667	33.2811	13.804	22.0667	0.214365
TCGA-D8-A1JA	0.0318525	31.6551	0.162966	0	1.34262	196.95	126.598	40.1982	10.7484	33.4711	0.328354
TCGA-D8-A1JB	0.0205524	9.22932	0.473182	0	1.89505	147.323	98.0614	33.8811	7.2863	42.4063	0.433754
TCGA-D8-A1JC	0	16.5659	0.365499	0.0993437	2.15576	411.797	118.996	71.217	17.9525	34.2882	0.28622
TCGA-D8-A1JD	0.018101	4.66307	1.14605	0.034611	4.50636	351.873	206.319	69.4194	16.1775	17.9153	0.337076
TCGA-D8-A1JE	0	11.9368	0.780364	3.45113	2.72485	194.644	176.357	40.6968	11.5185	39.0538	0.277375
TCGA-D8-A1JF	1.09463	2.56861	0.0830926	0	2.1564	152.7	57.8498	31.4186	6.78395	28.542	0.609407
TCGA-D8-A1JG	0.245292	18.6497	0.144806	0.0240525	5.74134	142.955	82.2026	56.1723	6.69117	26.7815	66.939
TCGA-D8-A1JH	0	7.52748	0.642527	0.056171	2.92539	161.092	150.947	52.7254	10.8537	33.224	0.500549
TCGA-D8-A1JI	0	3.79512	0.813439	0	3.88805	573.053	81.3972	40.0294	6.3085	33.6969	0.27998
TCGA-D8-A1JJ	0.0527465	2.85686	0.0404799	0	1.79951	208.307	171.834	73.1772	10.1692	18.2118	0.275028
TCGA-D8-A1JK	0.0857532	3.72411	0.0877475	0	3.68991	96.2211	68.2921	74.8674	4.00054	14.7278	0.194288
TCGA-D8-A1JL	0	4.10902	0.163419	0	1.17806	247.981	313.066	90.5619	16.7222	27.5752	0.633693
TCGA-D8-A1JM	0.00493921	34.1516	0.581219	0.0125924	2.91472	447.976	209.361	54.422	6.3829	27.3448	0.105774
TCGA-D8-A1JN	0	91.5055	0.575694	2.88664	3.24224	70.3695	85.3179	18.932	8.45756	23.2481	0.137509
TCGA-D8-A1JP	0.0214138	43.6344	0.292157	0.0363958	3.42242	466.276	87.7296	34.1318	11.4078	43.7543	0.435319
TCGA-D8-A1JS	0.00489201	5.43353	0.375434	0	3.65369	101.118	67.7295	16.6383	3.29005	11.8122	0.068324
TCGA-D8-A1JT	0	27.7752	1.39311	0	2.58792	827.875	79.5109	16.4633	5.48245	15.3378	0.222325
TCGA-D8-A1JU	0	8.25761	0.507078	0.0433165	1.61883	203.986	124.859	33.9036	12.1595	31.0286	0.445588
TCGA-D8-A1X5	0.0131019	44.044	0.284891	0	3.86584	485.858	89.8087	67.541	8.73715	20.5356	0.28058
TCGA-D8-A1X6	0	7.70558	0.360937	0	4.4154	622.583	144.175	33.5402	8.77685	21.3474	0.529467
TCGA-D8-A1X7	0	10.0833	0.542057	0	2.13987	177.858	161.971	53.8413	13.2142	34.0814	0.328824
TCGA-D8-A1X8	0	8.08862	0.20568	0.0146417	3.44201	164.309	180.793	41.003	15.5734	39.5769	0.363616
TCGA-D8-A1X9	0	9.33455	0.301009	0.0206889	2.54405	172.144	98.7947	59.7171	12.0758	27.902	0.617689
TCGA-D8-A1XA	0	38.8269	0.400494	0.0598705	5.55764	230.835	210.319	49.7567	8.29435	34.0604	0.455529
TCGA-D8-A1XB	0.00839469	10.3255	0.622769	0.171216	3.71539	180.191	122.992	55.7204	9.97651	27.5752	0.582312
TCGA-D8-A1XC	0	2.33398	0.0307344	0.0459454	2.10481	129.191	107.477	39.0947	7.23458	28.2935	0.156611
TCGA-D8-A1XD	0	32.734	1.41385	0.136992	6.08701	196.439	167.002	65.3973	11.4578	37.4674	0.714729
TCGA-D8-A1XF	0.00499589	34.5066	0.242824	0.0509475	12.3454	431.681	143.564	33.3072	7.79444	22.6787	0.337245
TCGA-D8-A1XG	0.00696498	18.4575	0.267261	0.0532711	2.82573	359.463	213.43	52.1741	11.5465	39.3395	0.428014
TCGA-D8-A1XJ	0.00466979	5.78821	0.107514	0.023811	3.22937	247.05	145.921	156.012	11.1684	24.7811	0.110875
TCGA-D8-A1XK	0.00532849	14.7789	0.204465	0.0407545	2.84964	382.273	336.871	97.1715	27.6285	51.1664	0.52094
TCGA-D8-A1XL	0	10.0721	0.0620027	0.0494341	3.9333	219.713	151.962	35.0952	5.48578	14.9091	0.419753
TCGA-D8-A1XM	0.0148106	16.6221	0.138922	0.0125864	2.95886	175.052	205.377	76.4622	12.7458	35.9941	0.418301
TCGA-D8-A1XO	0.0211931	10.3375	0.799669	0.0810467	2.44266	337.219	189.382	62.1048	14.0035	36.0769	0.476054
TCGA-D8-A1XQ	0	8.04539	0.180052	0	4.6294	479.489	155.481	66.3596	11.5576	22.2869	0.524274
TCGA-D8-A1XR	0.0602094	3.47508	0.379926	0.0204669	6.81004	189.455	166.968	48.6012	8.17377	26.4229	0.390556
TCGA-D8-A1XS	0	42.8171	1.36137	0	4.35662	593.667	173.708	45.0597	13.7296	26.8717	0.407516
TCGA-D8-A1XT	0.293721	25.3133	0.101882	0.0253842	4.63621	231.713	205.114	65.95	12.8047	28.4595	0.797271
TCGA-D8-A1XU	0	24.2612	0.163169	0.222527	1.70248	111.356	59.2298	30.9562	5.05659	21.8213	0.218802
TCGA-D8-A1XV	0	9.75988	0.104497	0.0208287	1.12996	112.17	73.8762	19.9325	4.31444	16.7936	0.184466
TCGA-D8-A1XW	0.0166487	2.63225	0.45784	0.0318341	2.0724	241.216	115.67	34.7099	9.74175	33.857	0.315845
TCGA-D8-A1XY	0.0794981	24.624	0.0889732	4.85161	1.69511	146.035	152.063	41.2165	13.857	18.1375	0.300708
TCGA-D8-A1XZ	0	31.6426	0.245661	0.0111286	5.03104	1090.61	127.77	85.4757	6.80774	42.705	0.449103
TCGA-D8-A1Y0	0.0242698	70.0088	0.507033	0	4.21457	417.362	172.883	49.3789	12.6883	29.9504	0.585653
TCGA-D8-A1Y1	0.00845393	12.5226	0.162198	0.0431061	7.44425	283.455	137.032	44.9068	6.34049	23.6005	0.46835
TCGA-D8-A1Y2	0.00862423	1.66629	0.154434	0.0879489	3.73746	152.524	87.4955	21.6844	5.00228	11.4426	0.252945
TCGA-D8-A1Y3	0.0083029	9.20883	0.0849599	0.042336	13.0914	279.512	105.765	21.7866	3.12892	6.93457	0.21453
TCGA-D8-A27E	0	11.6224	0.171646	0	2.01072	177.516	96.6154	36.8553	6.15719	28.6144	0.257708
TCGA-D8-A27F	0.084237	5.48938	0.814073	0.0119311	1.76918	438.625	132.305	73.8465	17.0595	35.7598	6.17222
TCGA-D8-A27G	0.00519064	9.78223	0.318681	0.0529336	1.62727	134.733	112.504	37.4781	9.26191	21.7032	0.405971
TCGA-D8-A27H	0.00552838	6.14618	0.466699	0.0281889	1.8351	382.426	135.423	31.3828	7.78748	25.9719	0.766971
TCGA-D8-A27I	0.0221666	17.1359	0.43096	0.0226053	4.21042	178.964	81.1398	32.5303	8.78116	23.7882	0.619178
TCGA-D8-A27K	0	20.8926	0.447343	0.0431446	2.91274	147.696	134.662	46.325	12.7899	32.3245	0.656537
TCGA-D8-A27L	0.0986793	10.6008	0.971876	0.100632	4.09447	225.696	123.119	70.6143	11.3045	28.8485	0.767197
TCGA-D8-A27M	0.10321	5.1017	1.41614	0.251171	1.2112	407.451	99.8093	57.5947	12.3063	27.6336	1.27986
TCGA-D8-A27N	0.0294377	4.51179	0.13806	0.087559	4.29769	121.864	87.7802	42.8346	4.46636	11.9981	0.438549
TCGA-D8-A27P	0.0277547	3.73615	0.408252	0	3.26291	133.025	135.142	41.594	10.8885	34.8218	0.429627
TCGA-D8-A27R	0.00418344	8.72769	0.149826	0.0639934	1.19579	317.737	108.98	110.349	6.32981	18.2598	0.346672
TCGA-D8-A27T	0.0163358	4.24857	0.334315	0.0277652	4.56899	300.713	133.746	46.7948	10.3096	27.4012	0.375186
TCGA-D8-A27V	0.0208987	12.4408	0.30295	0.00888011	1.9591	196.946	130.63	37.5436	10.5502	28.7849	0.282151
TCGA-D8-A27W	0.00365556	4.65071	0.336652	0.0652382	0.674128	395.17	127.108	45.8676	7.74478	23.8724	0.234854
TCGA-D8-A3Z5	0.0147021	16.2312	0.438783	0.137436	8.81151	54.8994	71.1737	23.8413	5.53487	13.2992	0.57494
TCGA-D8-A3Z6	0.0135075	13.3674	0.103662	0.080353	2.94761	93.1489	80.2419	26.4472	4.67885	10.0711	0.402457
TCGA-D8-A4Z1	0	7.98969	0.626806	0.696761	6.16954	140.024	101.034	38.4809	8.46134	24.0957	0.737071
TCGA-D8-A73U	0	4.36275	0.468235	0.127268	1.89228	54.7045	64.9249	20.8717	4.85408	12.7575	0.808229
TCGA-D8-A73W	0.00560186	13.2069	0.372589	0.1571	2.63428	77.8915	95.8827	25.4856	7.48404	17.701	0.307737
TCGA-D8-A73X	0	28.8239	0.768417	0.0866958	6.58455	103.278	106.431	28.3712	6.78054	19.4381	0.651716
TCGA-E2-A105	0	2.18237	0.200653	0.0823419	4.4245	1447.78	140.725	39.7258	4.64802	25.836	0.629368
TCGA-E2-A106	0	7.17893	0.042219	0.0140253	3.44929	303.637	83.862	40.1558	4.8394	19.1468	0.286843
TCGA-E2-A107	0.00494879	5.99295	0.189895	0.0504672	11.7727	147.037	113.515	42.3184	4.37586	14.9515	0.13593
TCGA-E2-A108	0.0622072	1.87839	0.0795673	0.0951572	2.58114	185.351	86.8727	32.8387	7.753	20.0046	0.503911
TCGA-E2-A109	0.0214944	42.2611	0.274928	0.0821989	5.64843	480.691	186.867	79.8098	11.3724	31.6859	0.805536
TCGA-E2-A10A	0.0327019	5.8764	0.217506	0.0833726	3.43745	366.19	192.535	87.2137	14.0311	32.5083	0.861696
TCGA-E2-A10B	0.0584587	8.17794	0.473561	0.0745194	4.31219	137.444	121.184	55.4672	6.75719	25.2199	0.322048
TCGA-E2-A10C	0.169553	7.84269	0.0703362	0.023366	6.84506	102.418	30.5677	11.5519	1.10792	8.80735	0.311473
TCGA-E2-A10E	0	18.6417	0.358476	0.0661595	3.78057	141.631	158.035	26.4377	13.6763	29.7785	0.3576
TCGA-E2-A10F	0.0189968	19.1808	0.793741	0.113007	5.72194	168.085	129.713	39.5175	7.56139	27.7118	0.654449
TCGA-E2-A14N	0.00478226	0.474613	0.159038	0	2.07248	226.469	69.2683	19.6715	6.82874	14.7385	0.0957339
TCGA-E2-A14O	0	11.8097	0.139008	0.0426268	9.75105	111.847	77.1994	17.2042	2.46007	9.36278	0.0583792
TCGA-E2-A14P	0	1.76371	0.104594	0.0148913	2.63899	129.475	109.506	64.7383	2.3039	14.4487	0.228416
TCGA-E2-A14Q	0.0347606	1.78257	1.05437	0	3.75459	159.143	103.204	31.7589	7.62913	20.6982	0.261236
TCGA-E2-A14R	0.00452705	17.5173	0.0463234	0	2.62975	283.685	106.754	17.0647	6.4335	14.1059	0.741862
TCGA-E2-A14T	0.0388995	0.798993	0.0995102	0	4.10847	338.855	99.9073	41.6822	3.2393	25.718	0.419813
TCGA-E2-A14U	0.0202653	5.96947	1.62005	0.0258329	5.27874	104.071	76.2891	25.9644	4.95135	17.5853	0.691075
TCGA-E2-A14V	0.0414808	17.102	0.212228	0.0660964	9.56194	253.513	196.169	57.9511	8.61345	31.1873	0.243805
TCGA-E2-A14W	0	6.22047	0.0906128	0	3.42936	266.337	44.0477	18.0482	2.75747	21.2725	0.156658
TCGA-E2-A14X	0	1.61462	0.121362	0.654558	2.26439	736.252	127.862	30.7851	5.26463	20.9317	0.37157
TCGA-E2-A14Y	0	25.2812	0.301338	0.0500528	1.68956	348.73	110.287	29.25	4.65377	18.0023	0.0822594
TCGA-E2-A14Z	0.086188	10.5738	0.205782	3.22276	3.33776	226.215	115.652	31.4747	5.74916	15.8121	0.299597
TCGA-E2-A150	0	9.56024	0.0942266	0.0156512	2.77366	296.002	77.1894	39.2171	5.21575	29.3736	0.405836
TCGA-E2-A152	0.0763404	19.4927	0.105156	0.0149714	2.81561	146.093	88.3806	35.3215	6.14234	26.0707	0.451086
TCGA-E2-A153	0	0.53408	0.0297903	0	1.11271	15.5868	27.6974	1.28819	0.24872	0.662692	0.00752308
TCGA-E2-A153.1
TCGA-E2-A154	0	15.2437	0.599055	0	6.40327	321.673	183.534	54.7833	16.778	27.6865	0.375932
TCGA-E2-A155	0.00446341	19.6179	0.605155	0	2.387	352.451	234.899	46.2764	8.975	34.8833	0.286754
TCGA-E2-A156	0	6.33209	1.51378	0	7.37337	247.734	185.286	62.5938	12.7802	43.0252	0.595651
TCGA-E2-A158	0.0421281	2.7265	0.0841927	0.00163967	1.69434	19.7392	32.1751	1.36152	0.328351	0.788005	0.126954
TCGA-E2-A158.1
TCGA-E2-A159	0.0044796	16.0331	0.0572972	0	2.97393	151.442	112.024	66.459	12.7042	20.4709	0.594359
TCGA-E2-A15A	0	2.96032	0.0390607	0.016627	1.77614	39.2656	40.2299	4.70523	0.327526	1.22614	0.0182036
TCGA-E2-A15A.1
TCGA-E2-A15C	0	48.5744	1.2547	0	3.68496	500.404	123.075	28.0021	8.8114	24.9509	0.569437
TCGA-E2-A15D	0.0175937	32.5316	0.480077	0.254177	2.48744	193.888	108.04	45.1834	10.3513	25.2572	0.67437
TCGA-E2-A15E	0.00369273	0.824379	0.228474	0.00436401	4.79493	19.3867	21.1565	2.44605	0.304496	0.961052	0.00938586
TCGA-E2-A15E.1
TCGA-E2-A15F	0	11.6328	0.515053	0.0354005	4.54513	273.971	108.392	63.5846	7.30527	27.5839	0.791881
TCGA-E2-A15G	0.00811603	21.0965	0.64362	0.0206916	6.80994	157.987	173.707	52.8322	11.5707	45.4206	0.740567
TCGA-E2-A15H	0.023974	18.2686	1.59455	0	8.179	109.866	117.291	50.0063	6.29627	19.9979	0.362733
TCGA-E2-A15I	1.28137	0.202132	0.165397	0.00521519	2.18292	14.2878	30.5505	1.89955	0.457443	1.35632	0.0245198
TCGA-E2-A15I.1
TCGA-E2-A15J	0	9.31631	0.192111	0.0410271	2.86871	265.663	114.621	37.7471	7.78748	21.8675	0.349616
TCGA-E2-A15K	1.71657e-05	0.000882161	0.000239471	0.00246527	0.0695262	0.0565643	0.365163	0.00505874	0.000422061	0.00131239	3.92593e-05
TCGA-E2-A15K.1
TCGA-E2-A15K.2
TCGA-E2-A15L	0	25.4057	0.826694	0.0792205	8.76733	194.662	179.598	61.4956	12.8139	32.4234	0.222778
TCGA-E2-A15M	0.00136943	0.170204	0.0358465	0.0111262	0.582138	7.73032	19.2922	1.04134	0.261459	0.746662	0.00890407
TCGA-E2-A15M.1
TCGA-E2-A15O	0.0396809	52.3267	0.870081	0.0144522	12.6491	317.169	106.606	47.278	3.74163	19.5161	0.934225
TCGA-E2-A15P	0.0557084	12.9648	0.753266	0.0202896	4.95319	168.578	71.3934	36.0539	8.462	29.1988	0.429779
TCGA-E2-A15R	0.0121991	37.2867	0.166437	0.0103671	10.4234	287.259	225.934	80.5878	10.6044	43.2512	0.477057
TCGA-E2-A15S	0	105.442	2.54989	0.021355	2.0467	300.858	234.209	70.5215	12.0582	32.9684	0.68827
TCGA-E2-A15T	0.00513084	17.9902	0.236257	0.0261619	6.62331	726.041	200.46	73.8292	18.4531	41.0012	0.394128
TCGA-E2-A1AZ	0.0805829	28.9025	0.176693	0.117396	3.60896	232.486	253.036	53.0766	9.97656	46.6465	3.08161
TCGA-E2-A1B0	0.0799496	39.2748	0.241044	0.0145592	3.5806	664.274	137.288	59.8434	7.53867	32.034	0.198066
TCGA-E2-A1B1	0.0304151	14.3184	0.414965	0.0258475	4.86104	163.147	161.113	53.5665	11.1703	34.3032	0.648199
TCGA-E2-A1B4	0	10.1388	0.326776	0.00957848	3.29101	76.9872	90.0377	17.0191	4.35198	15.9468	0.26761
TCGA-E2-A1B5	0.613519	1.01672	0.0596	0.0692977	0.823488	109.666	61.7219	13.0863	2.52333	11.8596	0.338047
TCGA-E2-A1B6	0.00760052	5.2133	0.207394	1.36933	2.28932	130.418	58.0053	16.9196	2.40412	12.4375	1.16296
TCGA-E2-A1BC	0.00176026	0.0199018	0.0131649	0.0261516	0.791037	6.12353	10.7629	0.440318	0.118256	0.355993	0.00343358
TCGA-E2-A1BC.1
TCGA-E2-A1BD	0	17.8321	0.406384	0.0172343	8.13418	136.649	82.7961	23.4542	3.76942	17.1993	0.357194
TCGA-E2-A1IE	0.00765997	14.4885	0.186155	0.117173	3.00175	160.721	85.1351	48.1685	8.4708	29.1537	0.356608
TCGA-E2-A1IF	0.00477563	8.60683	0.0733004	0.036526	3.43466	61.5211	56.641	15.1137	2.47728	9.21599	0.249008
TCGA-E2-A1IG	0.00423633	0.188889	0.0693072	0.0550707	0.990467	7.45104	15.5235	1.2607	0.248231	0.573058	0.00956418
TCGA-E2-A1IG.1
TCGA-E2-A1IH	0.00395029	15.7318	0.242529	0.0100711	3.24173	109.306	99.0017	23.5996	6.49044	23.2829	0.23172
TCGA-E2-A1II	0	4.43757	0.432678	0.0215606	6.23819	210.881	179.724	54.3549	4.90521	26.3774	0.531506
TCGA-E2-A1IJ	0.0257812	10.9423	0.219839	0.350551	2.2187	109.146	75.8443	26.5666	5.9064	15.6808	0.372074
TCGA-E2-A1IK	0	3.89798	0.0355731	0.0177263	2.24385	108.432	67.6963	20.6045	3.8553	16.5558	0.132714
TCGA-E2-A1IL	1.04922	8.17757	0.43643	0.391456	4.71922	174.328	134.003	50.0917	11.527	27.0924	0.416979
TCGA-E2-A1IN	0	26.875	0.199829	0.0362094	2.35723	218.037	75.3208	20.3846	5.08423	17.0837	0.15373
TCGA-E2-A1IO	0.00624282	24.4729	0.38328	0.206907	3.28106	234.922	147.407	42.8466	10.7532	30.2947	0.563829
TCGA-E2-A1IU	0	8.99732	0.568858	3.5296	4.1008	170.369	140.129	40.4864	10.703	31.2386	0.424117
TCGA-E2-A1L6	0	11.711	1.88796	0.0139375	3.67973	203.952	124.126	42.1411	9.45684	30.28	0.735524
TCGA-E2-A1L7	0.00301017	0.341136	0.0393976	0.00978277	2.64453	35.8299	37.3156	4.39471	0.409649	1.07922	0.0157666
TCGA-E2-A1L7.1
TCGA-E2-A1L8	0.0479614	15.1984	0.184038	0	2.17957	60.6342	90.226	20.9829	4.0519	21.023	0.154703
TCGA-E2-A1L9	0.0167271	3.93385	0.256742	0.0426454	2.08216	149.758	97.3153	27.4161	8.97357	19.5407	0.3368
TCGA-E2-A1LA	0.00459726	6.54772	0.211688	0	4.66284	238.612	89.3434	24.0326	3.97632	13.8246	0.203323
TCGA-E2-A1LB	0.0105432	0.0143234	0.0107806	0.00214153	0.812343	4.72879	15.4481	1.43551	0.134567	0.461565	0.00328482
TCGA-E2-A1LB.1
TCGA-E2-A1LE	0.471003	3.66418	0.126831	0.0505604	5.07437	107.276	68.8342	19.1981	3.71988	10.6568	0.184652
TCGA-E2-A1LG	0.246722	7.0709	0.896414	0	10.4185	393.987	132.022	39.0571	15.492	18.1914	0.1648
TCGA-E2-A1LH	0.000945994	0.636389	0.0897645	0.249025	1.48791	12.3066	30.5409	1.86727	0.336396	0.986433	0.0181451
TCGA-E2-A1LH.1
TCGA-E2-A1LI	0	15.1254	0.227054	0.0419045	2.42488	457.819	140.959	25.7208	8.7967	19.157	1.10648
TCGA-E2-A1LK	0	24.9109	0.090682	0.0542248	3.20318	375.104	58.421	29.0243	4.17256	12.5545	0.155128
TCGA-E2-A1LL	0	0.562853	0.117566	8.17832	6.69536	87.344	141.72	45.2328	7.99701	32.6923	0.492097
TCGA-E2-A1LS	0.0044234	0.0267178	0.00336594	0.0280826	0.262377	3.81908	8.77486	0.437195	0.126044	0.307888	0.00372334
TCGA-E2-A1LS.1
TCGA-E2-A2P5	0.0993149	4.52787	0.103934	0	4.99495	140.004	92.7005	27.8632	3.28712	13.5255	0.0819635
TCGA-E2-A2P6	0.0586065	8.09124	0.299847	0.10547	4.5456	100.578	59.3946	16.808	3.96987	13.2228	0.296916
TCGA-E2-A3DX	0.0151673	11.5564	1.52614	2.101	2.05116	111.754	97.3331	36.2159	10.9409	24.6163	0.623732
TCGA-E2-A56Z	0.00976688	5.62509	0.14991	0.0249004	4.36774	115.537	55.2697	18.9972	2.20893	34.6774	0.170511
TCGA-E2-A570	0.0606914	10.9715	0.0517523	0.137539	3.97945	83.651	69.2381	36.6701	3.14213	20.4478	0.357893
TCGA-E2-A572	0	1.09155	0.0625981	0	4.06133	62.8653	22.5732	9.26391	0.378443	7.71363	0.0655042
TCGA-E2-A573	0.0106897	19.4629	0.0820374	0.0272531	2.90768	200.47	86.8018	47.2517	6.52187	12.6429	0.236387
TCGA-E2-A574	0	0.428401	0.0763234	0.0304259	2.80603	138.444	31.9169	9.64401	0.579104	7.41783	0.0555594
TCGA-E2-A576	0.0213894	22.2779	0.38302	0.0408988	9.31878	101.359	38.0738	14.3255	0.606968	8.68051	0.313671
TCGA-E2-A9RU	0	9.36137	0	0.0622165	5.85042	133.14	40.0105	12.378	1.12186	5.47517	0.132546
TCGA-E9-A1N3	0.00738916	7.33334	0.0472563	0.0188385	3.98575	177.424	136.198	50.7715	6.4058	26.8613	0.361201
TCGA-E9-A1N4	0	0.174889	0.100292	0.00337674	1.36923	15.7913	38.3092	2.58443	0.434657	1.11591	0.0071499
TCGA-E9-A1N4.1
TCGA-E9-A1N5	0	0.461761	0.123654	0.853422	3.5425	13.3717	23.9832	1.52551	0.262179	0.680727	0.0172213
TCGA-E9-A1N5.1
TCGA-E9-A1N6	0.00506686	0.72577	0.0538816	0	5.00782	38.1627	32.1414	2.52768	0.392711	0.874628	0.0129034
TCGA-E9-A1N6.1
TCGA-E9-A1N8	0.213798	17.1651	0.618264	0.0473977	10.1996	294.428	238.55	130.81	13.7799	40.8746	2.25465
TCGA-E9-A1N9	0.000386466	1.357	0.0177034	0.0175837	6.37426	28.9329	47.0973	2.71709	0.303113	0.866011	0.0129829
TCGA-E9-A1N9.1
TCGA-E9-A1NA	0	0.589535	0.0148159	0.0088294	3.38773	25.2616	43.6922	3.77422	0.560206	1.26768	0.0272824
TCGA-E9-A1NA.1
TCGA-E9-A1NC	0.0783192	7.46145	0.212137	0	1.74165	133.797	34.3382	25.0448	4.37957	7.9943	0.568368
TCGA-E9-A1ND	0.0031953	0.0837021	0.0188192	0.0228457	1.03231	4.3465	11.5399	0.652892	0.0988044	0.274766	0.0150972
TCGA-E9-A1ND.1
TCGA-E9-A1NE	0.0165572	10.4012	0.4765	0.084424	10.6485	328.253	127.916	66.3391	10.3459	35.5151	0.74191
TCGA-E9-A1NF	0.0022098	0.170458	0.0347067	0.00574532	2.70541	10.9188	18.3717	1.26357	0.267061	0.45221	0.00747149
TCGA-E9-A1NF.1
TCGA-E9-A1NG	0	0.336164	0.013705	0.00544492	0.534158	16.2239	44.865	2.2239	0.535741	1.00617	0.0100766
TCGA-E9-A1NG.1
TCGA-E9-A1NH	0.0218597	5.15437	0.41008	0.0185769	2.21715	129.656	122.543	28.6128	13.1258	20.7875	0.390107
TCGA-E9-A1NI	0	16.1279	0.688351	0	5.21667	176.29	96.5666	48.6473	5.42727	15.8658	0.266602
TCGA-E9-A1QZ	0.0618168	11.883	0.440522	0.5516	3.98991	239.855	127.621	50.098	8.07924	23.741	0.682466
TCGA-E9-A1R0	0.0429669	3.41138	0.340737	0.0328628	4.87301	228.511	109.265	39.5436	9.55178	25.419	0.288045
TCGA-E9-A1R2	0	4.85544	0.097067	0.0193476	3.56867	281.325	73.9765	41.5023	5.99965	21.2967	1.07049
TCGA-E9-A1R3	0.00422868	3.01807	0.292074	0.107809	0.89679	206.577	117.894	42.2298	8.07582	29.6895	0.273643
TCGA-E9-A1R4	0.00598744	11.7011	0.168484	0.0305296	10.2686	248.26	99.7903	56.8365	6.77245	22.8241	1.0202
TCGA-E9-A1R5	0.00459725	53.7309	0.199927	0.117206	2.16186	224.4	116.267	34.786	8.55793	21.3018	0.216164
TCGA-E9-A1R6	0	11.5861	0.74947	0	5.22662	144.572	96.152	55.2417	5.83409	23.1795	0.409181
TCGA-E9-A1R7	0	0.903172	0.0214667	0.00152296	2.56977	27.5228	20.2049	1.76562	0.170867	0.902959	0.00563689
TCGA-E9-A1R7.1
TCGA-E9-A1RA	0.0208224	5.9284	1.58025	0.0353908	4.0959	122.074	92.3286	41.4145	6.53906	24.422	0.500849
TCGA-E9-A1RB	0.00490697	0.141121	0.0642232	0.0648518	0.62578	8.03388	20.2674	1.18376	0.301884	0.739224	0.0108833
TCGA-E9-A1RB.1
TCGA-E9-A1RC	0.000343858	3.09015	0.0787581	0.00447002	2.368	29.4006	52.4998	3.82342	0.52056	1.4347	0.0104336
TCGA-E9-A1RC.1
TCGA-E9-A1RD	0.00558684	0.124741	0.0376686	0.226683	0.748467	5.88758	15.6036	0.892365	0.23323	0.503698	0.00741195
TCGA-E9-A1RD.1
TCGA-E9-A1RE	0.0310308	39.0934	0.773966	0.00988902	7.97566	331.87	123.897	60.6508	6.20136	25.7181	2.98317
TCGA-E9-A1RF	0.0030975	0.0212618	0.0405406	0.0233121	0.207906	5.59926	12.0376	0.580993	0.219602	0.425512	0.00904538
TCGA-E9-A1RF.1
TCGA-E9-A1RG	0	13.6533	0.05786	0.172992	11.731	102.574	72.9603	23.0659	1.96721	11.536	0.194801
TCGA-E9-A1RH	0.00146458	0.038291	0.0235251	0.0398087	0.384872	4.31037	9.32701	0.485906	0.131145	0.329053	0.00519423
TCGA-E9-A1RH.1
TCGA-E9-A1RI	0	0.86476	0.211791	0.0144364	1.29485	15.5409	33.9579	2.07269	0.37058	0.82599	0.00962757
TCGA-E9-A1RI.1
TCGA-E9-A226	0	16.835	0.143516	0	0.51729	190.288	138.586	59.5382	10.8468	32.8804	0.34824
TCGA-E9-A227	0.0071758	0.973536	0.394669	0.073178	2.01804	89.9061	72.2027	31.2659	6.86633	16.0263	0.1971
TCGA-E9-A228	0.00434479	30.2664	0.477927	0.0110769	21.3528	168.827	184.552	114.467	8.31977	29.4096	2.25128
TCGA-E9-A229	0.034693	28.3506	0.748033	0.138991	2.55912	148.663	172.6	64.6263	12.4326	28.185	1.02907
TCGA-E9-A22A	0.00323387	4.61955	0.0744543	0.0329787	2.50473	212.897	95.8	33.0252	3.85792	12.8856	0.167113
TCGA-E9-A22B	0.00326268	12.5422	0.434012	0.00831811	0.872431	349.254	66.2903	21.2468	3.44972	14.1726	0.132147
TCGA-E9-A22D	0.00343183	11.08	0.114128	0.0349974	3.57571	136.195	112.292	40.4898	6.45858	13.3513	0.471316
TCGA-E9-A22E	0.116453	3.82842	0.0719077	0.112615	2.14753	142.159	67.1447	18.9072	4.63555	10.6454	0.24677
TCGA-E9-A22G	2.63435	9.06818	0.308511	0.00960832	6.46351	233.205	220.734	34.264	3.12496	14.5576	0.642159
TCGA-E9-A22H	0	4.31244	0.261791	0.0113436	5.53853	262.614	204.603	63.0302	12.2953	34.2433	0.30864
TCGA-E9-A243	0.00218203	1.35692	0.234442	0.133513	2.37412	163.071	110.133	57.1138	8.10528	18.1718	0.314911
TCGA-E9-A244	0.00421292	3.31818	1.05617	0.0322221	1.47613	415.451	91.4591	9.94382	5.64516	11.6156	0.141215
TCGA-E9-A245	0.225703	3.68881	0.392618	0.115085	2.16436	181.651	104.838	37.9018	5.62595	17.0399	0.588422
TCGA-E9-A247	0	57.3634	1.31822	0.00973149	20.519	129.02	52.5806	18.0096	4.10521	17.3873	0.639729
TCGA-E9-A248	0.211249	13.1984	0.423846	0.0105602	13.1002	291.505	124.889	44.5523	10.0897	23.8006	0.538012
TCGA-E9-A249	0	27.9515	0.388462	0.0101881	3.3899	131.116	135.295	45.5519	7.08288	21.6618	0.269757
TCGA-E9-A24A	0.00475437	18.5827	0.644604	0	3.24402	150.648	142.225	34.3281	9.93784	29.698	0.376276
TCGA-E9-A295	0.00628423	13.8668	0.417974	0.0320429	5.56265	155.898	72.0735	23.4272	4.41183	17.55	0.213569
TCGA-E9-A2JS	0.0576644	26.614	0.242344	0.010501	4.21562	174.573	67.674	57.0019	3.98333	15.4212	0.402683
TCGA-E9-A2JT	0.0501645	3.0401	0.615974	0.204629	2.59026	120.414	108.223	46.3396	8.71764	28.5752	2.69038
TCGA-E9-A3HO	0	14.3779	0.382032	0.00718372	9.639	114.056	31.1478	14.5439	2.42115	1.32183	0.262358
TCGA-E9-A3Q9	0.0161019	2.68038	0.205955	0.0821028	1.50944	67.6036	50.8852	9.57797	3.35992	10.3045	0.327335
TCGA-E9-A3QA	0.0193545	11.4677	0.118827	0.0493436	2.60551	167.659	68.7605	40.4456	8.28007	12.0856	1.1191
TCGA-E9-A3X8	0.00932719	2.90996	0.0357904	0.154566	2.66607	30.9675	12.2193	8.15685	0.447306	3.74625	0.119412
TCGA-E9-A54X	0.0161406	11.6817	0.371609	0	2.53004	234.427	70.5053	22.7845	3.88861	17.3509	0.206641
TCGA-E9-A54Y	0.00406535	6.78591	0.239194	0.0103645	5.51028	323.499	11.1245	6.38817	0.452221	5.32586	0.0794898
TCGA-E9-A5FK	0.0936422	4.64125	0.173008	0.0397897	4.70093	50.8728	23.8944	10.986	0.791282	6.25494	0.382667
TCGA-E9-A5FL	0.00887723	1.06847	0	0.090529	0.409266	62.2656	21.1435	4.5256	1.10588	3.35428	0.0661244
TCGA-E9-A5UO	0	17.0761	0.105908	0.0879573	11.3884	129.284	95.5571	36.8297	4.15102	22.1242	0.571789
TCGA-E9-A5UP	0	30.3051	0.358489	0.0155337	1.74158	209.023	67.6119	21.7704	5.15582	11.4394	0.618364
TCGA-E9-A6HE	0.00535675	5.27103	0.12333	0.21851	4.14896	58.3819	56.5571	15.6124	2.13724	7.28102	0.244395
TCGA-EW-A1IW	0.0641727	9.10497	0.227302	0.453064	5.32539	159.819	201.204	65.37	11.946	37.1882	0.457325
TCGA-EW-A1IX	0	4.50412	0.577064	0.016915	3.24231	120.446	141.359	52.4523	10.1893	26.3671	0.667174
TCGA-EW-A1IY	0	3.14766	0.469509	0.0342379	1.40337	293.308	109.378	41.1216	13.6861	33.4309	0.247997
TCGA-EW-A1IZ	0.0254155	6.67081	0.182046	0.0518369	2.95276	106.464	93.2096	25.3958	5.06583	16.0086	0.551378
TCGA-EW-A1J1	0.00447375	5.62551	0.881225	0	6.6826	330.714	188.677	41.0237	8.58955	33.0877	0.433211
TCGA-EW-A1J2	0.00441203	23.6077	1.55755	0.0562417	2.11544	161.457	138.842	44.7908	12.9708	34.3018	0.552529
TCGA-EW-A1J3	0.0313892	62.7792	1.48997	0.0266753	5.78854	137.337	91.8692	23.0162	5.58984	17.835	0.206208
TCGA-EW-A1J5	0	29.7351	0.7344	0	6.42306	214.938	148.696	55.0061	9.29429	28.2217	0.509054
TCGA-EW-A1J6	0	43.6893	0.161488	0.100044	10.0525	47.303	15.3882	5.09496	1.21328	7.41569	0.173949
TCGA-EW-A1OV	2.89168	13.7272	0.151811	0	3.43236	75.8537	94.829	21.2243	3.8916	13.6219	0.364181
TCGA-EW-A1OW	1.16307	22.7173	0.666111	0.0221285	2.40094	240.79	119.26	70.911	10.3841	26.5138	6.85316
TCGA-EW-A1OX	0	4.39088	0.168872	0.0186999	1.82605	277.447	128.842	68.9631	7.73451	29.5216	1.01758
TCGA-EW-A1OY	0.013414	3.93715	0.13726	0.051298	3.52503	292.996	104.92	44.0864	4.07676	23.3678	0.206081
TCGA-EW-A1OZ	0.00837226	3.58436	0.567561	0.0747069	3.62827	101.16	86.3021	28.3146	4.13389	10.7558	0.163703
TCGA-EW-A1P0	0	20.5489	0.160222	0.0399198	1.80471	287.612	219.516	38.5597	8.54002	31.7973	0.466534
TCGA-EW-A1P1	1.08903	1.99002	0.30359	0.0355955	1.41611	114.759	83.5547	30.1723	9.38196	21.8506	0.412746
TCGA-EW-A1P3	0	19.4771	0.0446613	2.58158	7.244	102.042	63.4053	13.2473	4.08227	11.8391	0.615002
TCGA-EW-A1P4	0	2.55638	0.254343	0.0149107	4.422	167.408	111.212	37.8381	7.69077	17.3395	0.171535
TCGA-EW-A1P5	0.094207	10.9907	0.172139	0.0171556	4.15708	229.533	82.7047	42.9865	5.19005	26.721	0.34773
TCGA-EW-A1P6	0	16.557	0.306373	0	5.97619	326.527	85.2763	29.6565	6.01343	22.1246	0.308297
TCGA-EW-A1P7	0.0578223	1.7704	0.355002	0.103191	1.97268	155.047	87.383	42.3528	9.48397	18.8515	0.697203
TCGA-EW-A1P8	0.00576572	2.2706	0.103247	0.0293991	2.87082	185.122	88.8766	49.1585	8.17415	19.4611	11.3838
TCGA-EW-A1PA	0	55.8603	0.432695	0.0287486	5.97851	161.764	74.1261	43.6594	5.97418	22.6514	0.61421
TCGA-EW-A1PB	0	4.77169	0.0920718	0	2.60751	138.616	78.6992	35.595	5.07751	14.776	0.37581
TCGA-EW-A1PC	0	30.0233	0.0559234	0.0111468	3.74922	317.523	239.809	85.8899	14.0993	29.6819	0.753122
TCGA-EW-A1PD	0.00580001	23.3432	0.26707	0.14787	2.3531	280.586	177.709	49.5076	12.8477	40.9676	0.491434
TCGA-EW-A1PE	0	9.87323	0.597411	0.0647159	4.30663	136.495	135.637	39.805	10.8423	24.3523	0.482154
TCGA-EW-A1PF	0	11.8507	0.152364	0.0828263	2.64607	102.303	108.46	51.6017	7.79007	18.6328	0.385676
TCGA-EW-A1PG	0.0647058	3.68052	0.186217	0.0206207	1.04409	104.38	122.765	38.1618	11.5448	27.6302	0.312533
TCGA-EW-A1PH	0	19.0705	0.0374753	0.0124494	3.37691	457.502	166.859	25.5072	5.91968	14.1454	3.76692
TCGA-EW-A2FR	0.0144552	14.5495	0.184892	0.19655	2.57686	97.523	105.145	54.8777	8.64968	17.5488	0.587719
TCGA-EW-A2FS	0	14.2577	0.580475	0.0989554	4.18454	77.6678	30.4355	17.2481	2.26216	12.0139	0.396146
TCGA-EW-A2FV	0.00356663	6.4957	0.127735	0.0818373	1.05237	327.703	107.469	52.4986	7.61103	20.2047	0.484848
TCGA-EW-A2FW	0	12.7006	0.218359	0.0155442	16.1346	185.656	211.481	52.4752	7.79954	23.8572	0.417253
TCGA-EW-A3E8	0.0257269	8.19396	0.57038	0.142112	4.74435	102.963	71.829	22.3975	4.58231	15.0378	0.365302
TCGA-EW-A3U0	0.225948	10.1897	0.357813	0.0274308	1.68654	107.061	128.32	93.0677	5.72476	16.3407	1.19215
TCGA-EW-A423	0.00349436	34.9415	0.143025	0.035635	4.25304	55.604	47.2549	19.5031	1.87808	7.9148	0.232631
TCGA-EW-A424	0	35.4933	0.339157	0.0788684	6.88653	71.7856	80.832	18.0021	4.10583	12.2656	0.471145
TCGA-EW-A6S9	0	6.91929	0.229211	0.146851	4.30789	111.44	96.5956	54.8693	7.52609	20.3436	0.449909
TCGA-EW-A6SA	0.0194929	42.8794	0.473723	0.0869692	11.4133	298.002	133.522	52.2254	5.83022	24.5711	1.2115
TCGA-EW-A6SB	0	3.39945	0.0561085	0	1.53701	104.132	42.5573	6.18518	0.993354	6.14369	0.122532
TCGA-EW-A6SC	0	18.3204	0.304477	0.111795	4.21655	194.422	118.148	49.5142	7.44474	21.724	0.382043
TCGA-EW-A6SD	0.0751261	0.883069	0.0128122	0.10215	2.03194	116.79	87.8214	55.8946	5.58546	16.1113	0.76245
TCGA-GI-A2C8	0.000207884	0.202531	0.0190458	0.00270242	0.459529	6.10232	19.1474	0.943853	0.207844	0.501317	0.0117596
TCGA-GI-A2C8.1
TCGA-GI-A2C9	0.00202864	0.470731	0.108417	0.149438	1.60975	10.1571	29.3131	1.82123	0.397285	0.987351	0.0268935
TCGA-GI-A2C9.1
TCGA-GM-A2D9	0.0153145	9.83877	0.0979413	0	2.47115	66.7704	48.6143	11.7765	2.34673	11.2769	0.156852
TCGA-GM-A2DA	0.0509114	10.3136	0.179078	1.16817	3.28603	60.9208	29.5009	9.55921	2.28987	6.01406	0.213315
TCGA-GM-A2DB	0	1.09412	0.105571	0.0116904	3.76295	29.273	34.5683	17.5464	1.71759	8.80336	0.409869
TCGA-GM-A2DC	0.00615173	45.9583	0.330477	0.0156837	1.70168	393.567	41.1068	10.0377	2.20305	11.2314	0.243434
TCGA-GM-A2DD	0.666248	2.77325	0.0587708	0.0390478	4.27199	36.9057	31.1811	15.1543	1.82759	8.28632	1.18542
TCGA-GM-A2DF	0	0.948033	0.182437	0	1.04614	83.0052	47.5439	14.7319	2.52968	7.85608	0.185624
TCGA-GM-A2DH	0.0614009	17.2817	0.287966	0.10436	8.53947	393.494	449.201	243.332	16.6426	45.0015	0.995714
TCGA-GM-A2DI	0	2.62747	0.247576	0.105744	3.56946	168.213	119.929	54.6174	9.4081	28.3003	0.617905
TCGA-GM-A2DK	0.00760641	91.0532	0.10702	0.0387847	2.70022	120.393	30.8088	16.943	1.32314	8.54474	0.169975
TCGA-GM-A2DL	0.0314834	0.991659	0.107385	0.0133777	1.69339	87.5879	85.7045	21.7895	6.81966	18.312	0.156342
TCGA-GM-A2DM	0	4.37199	0.205692	0	5.06622	257.964	122.817	37.3979	8.01259	29.1064	0.549021
TCGA-GM-A2DN	0.0305553	20.5927	0.312659	0.0259666	2.48868	105.333	96.462	34.5244	6.85274	19.5619	0.253678
TCGA-GM-A2DO	0	16.8562	0.566175	0.076944	5.65838	183.813	51.9381	16.4559	3.26014	13.5582	1.18024
TCGA-GM-A3NW	0.00966572	7.29657	0.902508	0.0369637	2.62915	65.8936	56.9825	16.7482	5.43632	17.3006	0.447736
TCGA-GM-A3NY	0.0238275	18.0752	0.129527	0.19743	3.29555	80.9373	25.3166	11.1787	1.76983	11.3756	0.162233
TCGA-GM-A3XG	0	4.22768	0.610034	3.43248	3.2066	87.878	59.193	18.3465	2.78575	14.181	0.372373
TCGA-GM-A3XL	0	1.45475	0.147814	0	2.13112	218.834	70.4782	74.6941	3.86963	8.782	0.24417
TCGA-GM-A3XN	0.108392	14.2775	0.510199	0.0331611	3.99776	69.9046	57.019	14.9581	4.02075	10.9791	0.490488
TCGA-GM-A4E0	0.0180298	13.7121	0.169117	0.0306444	1.38538	41.6315	31.2842	9.0226	2.42173	8.23172	0.360931
TCGA-GM-A5PV	0	4.31185	0.405048	0.0278397	3.0206	109.59	64.1852	17.8221	3.30632	18.7486	0.177929
TCGA-GM-A5PX	0.102327	13.0978	0.0923887	4.3429	1.77604	85.128	60.6823	16.4641	2.85251	14.4302	0.240994
TCGA-HN-A2NL	0.864665	14.8619	0.552983	0	14.8539	220.253	241.061	90.9389	4.23841	25.902	0.941663
TCGA-HN-A2OB	0.0068022	6.56408	1.96631	0.104052	1.56801	87.7628	82.0743	28.1024	7.24234	19.0606	0.595349
TCGA-JL-A3YW	0.072177	6.10055	0.102577	0.153344	1.44195	62.9316	64.3902	20.0042	2.83102	9.22287	0.285616
TCGA-JL-A3YX	0.0354724	6.71319	0.306259	0.022609	6.01003	144.713	70.7383	26.0777	3.56841	10.5163	0.352989
TCGA-LD-A66U	0	7.03133	0.31448	0.204401	5.61829	64.5977	54.9198	16.092	1.91108	8.76041	0.308551
TCGA-LD-A74U	0.0986246	15.5865	0.346906	2.31011	6.25196	100.474	81.3267	30.1532	6.24804	15.5606	0.568192
TCGA-LD-A7W6	0.00652924	22.659	1.26941	0.0166461	33.4129	129.629	128.939	37.2878	8.63407	26.5558	0.942299
TCGA-LD-A9QF	0.0168214	3.36254	0.114751	0.142952	1.70613	54.9423	67.3505	16.9363	3.26501	8.65355	0.433324
TCGA-LL-A440	0	9.28977	0.482414	0.0938105	3.68968	69.9124	54.3025	24.8203	5.80294	14.5073	0.976429
TCGA-LL-A441	0.217234	14.8363	0.382053	0.0346144	4.71545	110.174	97.6881	40.9431	6.09767	18.3099	7.41008
TCGA-LL-A442	0	9.02451	0.105294	0.0816176	5.35548	213.137	148.137	54.2898	13.8396	28.6965	0.615316
TCGA-LL-A50Y	0	5.36776	0.0641736	0	4.93457	80.852	49.4588	15.457	1.4617	10.9416	0.249147
TCGA-LL-A5YL	0.0110071	18.8554	0.0563154	0.0701557	8.62681	47.2431	32.8718	10.6801	0.762131	7.60719	0.181914
TCGA-LL-A5YM	0.00499027	2.75552	0.0255316	0.0254451	7.08603	34.2103	8.83931	4.81963	0.526785	2.50019	0.0929283
TCGA-LL-A5YN	3.70973	4.49019	0.0789517	0.0314737	8.48032	74.9493	30.2408	17.945	1.04045	7.52156	0.405183
TCGA-LL-A5YO	0.0451705	6.47912	0.247612	0.0164516	4.81948	178.633	51.023	26.7594	3.09831	9.02745	0.745029
TCGA-LL-A5YP	0.0667836	1.41019	0.170842	0.151345	1.16315	233.132	106.157	49.4894	6.85613	16.885	0.373092
TCGA-LL-A6FP	0	9.65892	0	0	2.25153	62.3165	35.7692	12.864	1.44319	12.3124	0.1078
TCGA-LL-A6FQ	0.00579789	0.220369	0.0444954	0	2.83338	39.4018	48.0908	11.8089	0.687722	8.58105	0.0917726
TCGA-LL-A6FR	0.0418717	7.11746	0.142818	0.0177918	1.28694	95.6078	35.7855	37.6643	0.899067	7.2008	0.17544
TCGA-LL-A73Y	0.21081	15.5018	0.728757	0.0145258	3.72997	382.401	102.291	24.5417	9.17694	19.529	0.618029
TCGA-LL-A73Z	0.0335494	18.586	0.183909	0.109971	1.98865	142.936	49.2279	15.5546	2.81258	10.4121	0.283371
TCGA-LL-A740	0.38425	2.43413	0.153588	2.43378	1.99294	80.2938	74.7227	30.1821	6.23565	13.8031	0.215223
TCGA-LL-A7SZ	0	2.02417	0.197761	0.0525577	4.84713	78.2666	16.6199	10.1777	0.584996	2.73306	0.177551
TCGA-LL-A7T0	0.0206621	27.5086	0.211426	0.0877957	4.95343	187.307	98.4248	47.0795	3.40071	12.4123	0.897792
TCGA-LL-A8F5	0.0473088	3.31929	0.0880164	0.0219295	5.0363	74.9921	26.3881	14.5889	2.91685	5.53311	1.49767
TCGA-LL-A9Q3	0	0.271762	0.0329233	0	2.19538	74.0905	35.2677	15.8075	1.05181	6.15191	0.173757
TCGA-LQ-A4E4	0.167007	18.8735	0.3615	0	5.0343	108.298	34.0834	22.4799	5.42087	15.2612	0.173442
TCGA-MS-A51U	0.00797336	26.6521	1.65215	0.304918	4.48466	103.713	86.0069	26.7803	6.51177	20.1114	0.463998
TCGA-OK-A5Q2	0.0628669	18.7906	0.192987	0.160277	5.7967	95.0108	92.8136	29.4568	5.97275	16.3075	0.43316
TCGA-OL-A5D6	4.548	0.968518	0.113093	0.0140887	1.27385	41.3408	41.8313	19.1237	3.4562	7.8147	0.22125
TCGA-OL-A5D7	0	1.27355	0.0505861	0.0336098	3.64666	235.301	149.101	32.0294	3.29578	10.4554	0.549292
TCGA-OL-A5D8	0	9.88868	0.388729	0.0352193	5.28612	256.338	104.946	34.5371	5.75079	18.5673	0.80712
TCGA-OL-A5DA	0	31.1434	0.50378	0.0717247	5.57719	171.916	89.9604	35.013	5.39276	20.0797	0.66469
TCGA-OL-A5RU	0	6.76136	0.285464	0.0474161	1.65772	73.6961	67.0165	17.8008	4.53529	14.1003	0.334794
TCGA-OL-A5RV	0	23.2018	1.92213	0.123588	5.06574	109.467	100.991	55.5301	7.95557	24.0674	0.816205
TCGA-OL-A5RW	0.0686438	7.06947	0.047891	0	4.14285	373.68	40.2476	20.985	5.50372	10.1921	0.1685
TCGA-OL-A5RX	0.00735276	21.7907	0.244522	0.374913	2.57628	113.747	97.6659	34.1224	7.08156	22.1299	0.513459
TCGA-OL-A5RY	0.048851	0.773648	0.035705	0.213504	0.643478	76.613	76.6844	28.2799	3.78247	11.4346	0.627043
TCGA-OL-A5RZ	0.0677115	64.5548	0.269446	0	13.1805	212.712	113.144	31.3215	4.42788	13.5076	0.53589
TCGA-OL-A5S0	0.0074172	3.26554	0.0189742	0.0567298	2.2569	125.756	68.8244	52.8352	3.06877	10.1049	0.262433
TCGA-OL-A66H	0	3.42443	0.100776	0.0502174	2.78483	96.3026	87.9753	29.694	4.09522	14.7376	0.314836
TCGA-OL-A66I	0	22.0583	0.146875	0.0813209	4.82341	345.615	93.4163	38.85	4.13471	16.3946	0.638535
TCGA-OL-A66J	0.0189471	0.813504	0.662414	0.0161017	3.95994	130.593	68.5667	14.2842	3.92493	14.2491	0.399875
TCGA-OL-A66K	0.0731398	19.1738	0.580016	0.186468	9.23917	152.005	133.721	33.8232	5.33816	19.1062	0.456271
TCGA-OL-A66L	0.00600252	8.70127	0.153553	0.168336	3.92962	32.4673	30.059	10.4498	1.23662	5.97702	0.167668
TCGA-OL-A66N	0	15.9582	0.0708688	0.056503	3.78052	64.9767	44.4539	8.73352	1.48108	7.37741	0.216673
TCGA-OL-A66O	0.00549702	17.4169	0.39374	0.056058	38.8253	125.021	83.6268	19.2694	1.83755	9.5358	0.220085
TCGA-OL-A66P	0.0657909	1.20069	0.0841512	0	3.76978	34.0515	21.2381	6.90949	0.797455	3.19005	0.546943
TCGA-OL-A6VO	0	8.53087	0.166571	0.0150915	4.91228	357.771	167.052	37.9448	0.957467	16.9121	0.471241
TCGA-OL-A6VQ	0.0180007	14.7099	0.598628	0.183569	2.82161	131.861	108.841	35.4746	9.49079	24.0998	0.293307
TCGA-OL-A6VR	0	8.54245	1.31663	0.0564373	7.39917	288.028	93.3306	30.2883	6.07763	19.1196	0.378737
TCGA-OL-A97C	0	7.61954	1.05067	0.329092	5.62648	116.364	72.0458	30.5862	5.76087	20.8537	1.50235
TCGA-PE-A5DC	0.0598349	6.62266	0.216843	0.0254246	11.4021	191.204	47.0405	21.3315	3.68169	13.075	0.385341
TCGA-PE-A5DD	0.164053	32.6826	0.790918	0.0965189	6.92336	65.2735	62.9014	19.1459	5.09939	10.9555	0.378935
TCGA-PE-A5DE	0.136853	5.46166	0.297575	0.0697805	4.79508	102.4	75.6666	36.5903	6.57473	20.0614	0.388641
TCGA-PL-A8LV	0	2.96181	0.0858413	0.00855504	1.11387	93.2143	48.5912	22.8064	4.89062	7.32502	0.410858
TCGA-PL-A8LX	0	0.826705	0.082318	0	1.43409	166.067	51.9266	35.1218	2.09109	13.881	0.18726
TCGA-PL-A8LY	0	3.95308	0.129936	0.240492	3.47912	69.3513	70.5363	21.2252	2.75094	12.0903	0.408749
TCGA-PL-A8LZ	0	3.58265	0.107168	0.160207	2.18891	136.768	90.5512	38.4175	6.74444	17.0526	0.503832
TCGA-S3-A6ZF	0.00547536	44.9923	0.252121	0.097715	2.27187	287.638	127.567	66.0415	10.2143	38.3394	0.706085
TCGA-S3-A6ZG	0.0376595	28.7924	0.619317	0.0960118	8.185	235.351	138.063	54.7528	6.95548	30.0435	0.671236
TCGA-S3-A6ZH	0	10.2024	0.0669557	0	4.68192	138.872	93.9405	52.5454	6.70239	32.6027	0.272946
TCGA-S3-AA0Z	0	8.61138	1.48823	0.0148319	7.0271	180.193	161.337	52.2705	27.728	23.0043	0.780015
TCGA-S3-AA10	0	2.05945	0.625652	0.106457	2.0901	386.166	191.926	44.7577	10.2614	19.42	0.474882
TCGA-S3-AA11	0.0755162	6.3066	0.676134	0.0577579	2.92448	143.74	94.3071	33.7035	4.68015	18.7159	0.594143
TCGA-S3-AA12	0	26.1253	0.49361	0.0196775	11.3867	184.455	96.7471	48.9408	6.08441	17.2035	0.52461
TCGA-S3-AA14	0.043269	5.79413	1.51274	0.036771	4.45511	65.5024	75.9719	44.0464	6.37251	14.5352	0.517024
TCGA-S3-AA15	0	2.19226	0.123817	0.0987178	1.96366	46.3262	35.963	20.517	3.85673	6.71548	1.15369
TCGA-S3-AA17	0	32.0898	1.13584	0.02334	2.27915	86.1011	78.3657	27.6446	5.80104	10.9162	0.84814
TCGA-UL-AAZ6	0	10.9585	0.0792598	0.00987391	5.21375	119.793	49.9725	40.814	1.4551	7.93575	0.465182
TCGA-UU-A93S	0	16.3662	0.0170191	0	6.50245	98.5764	54.6415	24.5902	2.22773	5.4069	0.15796
TCGA-V7-A7HQ	0	2.51799	0.158239	0.035045	8.93559	51.962	9.32379	8.60977	0.409574	5.71515	0.121589
TCGA-W8-A86G	0.020195	32.6578	0.96435	0.223108	8.19323	90.1806	56.097	16.2674	3.66003	14.1736	0.620515
TCGA-WT-AB41	0	2.62588	0.216408	0.301945	13.3384	39.2778	17.247	6.98443	0.211251	8.42809	0.760101
TCGA-WT-AB44	0.0341741	5.14409	0.0624444	0	1.12538	24.6933	13.3971	3.70045	0.778579	2.93618	0.0500019
TCGA-XX-A899	0	20.2481	3.65807	0.24197	3.38381	134.251	97.3618	36.346	7.8284	20.2613	1.03982
TCGA-XX-A89A	8.52583	4.94909	0.235787	0.0503545	3.88513	77.1781	76.7069	25.241	5.8364	13.8172	0.573156
TCGA-Z7-A8R5	0	4.21504	0.104569	0	1.31918	44.033	30.5519	11.1885	1.25276	8.59385	0.285452
TCGA-Z7-A8R6	0.0286869	12.963	0.337571	0.0146273	8.88753	391.035	118.95	37.9794	6.13792	13.8144	0.189643

## Sheet: Figure 1E
sample	ENSG00000196074.11
TCGA-AN-A0FY-01A	22.03
TCGA-EW-A1J6-01A	20.72
TCGA-GM-A2DK-01A	20.69
TCGA-3C-AALJ-01A	20.23
TCGA-A7-A26J-01B	20.18
TCGA-A7-A0DB-01C	20.07
TCGA-E2-A15S-01A	20.03
TCGA-D8-A1JN-01A	20.01
TCGA-A8-A081-01A	19.97
TCGA-AO-A1KP-01A	19.8
TCGA-BH-A0H0-01A	19.8
TCGA-EW-A1J3-01A	19.74
TCGA-A7-A13E-01B	19.67
TCGA-AR-A24R-01A	19.47
TCGA-OL-A5RZ-01A	19.46
TCGA-AR-A24H-01A	19.43
TCGA-A7-A26E-01B	19.41
TCGA-AO-A0JL-01A	19.4
TCGA-EW-A1PA-01A	19.36
TCGA-E9-A247-01A	19.32
TCGA-B6-A0IH-01A	19.31
TCGA-GM-A2DC-01A	19.3
TCGA-A7-A4SB-01A	19.24
TCGA-D8-A1Y0-01A	19.23
TCGA-A2-A04Y-01A	19.21
TCGA-B6-A0IE-01A	19.17
TCGA-B6-A0I8-01A	19.16
TCGA-A8-A06Q-01A	19.12
TCGA-E2-A15O-01A	19.12
TCGA-E9-A1R5-01A	19.12
TCGA-BH-A18U-01A	19.08
TCGA-D8-A13Y-01A	19.06
TCGA-A2-A25E-01A	19.04
TCGA-A7-A4SF-01A	19.03
TCGA-E2-A158-01A	19
TCGA-A7-A13E-01A	18.97
TCGA-EW-A423-01A	18.96
TCGA-B6-A0I1-01A	18.94
TCGA-AQ-A04H-01B	18.94
TCGA-A7-A0DC-01A	18.93
TCGA-AN-A0XL-01A	18.91
TCGA-AQ-A54O-01A	18.9
TCGA-E2-A15C-01A	18.86
TCGA-S3-AA17-01A	18.84
TCGA-A2-A0SW-01A	18.84
TCGA-A8-A076-01A	18.83
TCGA-BH-A18L-01A	18.83
TCGA-AC-A2FO-01A	18.82
TCGA-D8-A1X5-01A	18.81
TCGA-A8-A09V-01A	18.78
TCGA-A8-A06O-01A	18.78
TCGA-E9-A1RE-01A	18.78
TCGA-C8-A26Y-01A	18.78
TCGA-D8-A1JP-01A	18.74
TCGA-A7-A26J-01A	18.74
TCGA-A8-A07L-01A	18.71
TCGA-EW-A6SA-01A	18.71
TCGA-A2-A04X-01A	18.67
TCGA-B6-A1KN-01A	18.66
TCGA-C8-A274-01A	18.66
TCGA-S3-A6ZF-01A	18.64
TCGA-A8-A08O-01A	18.61
TCGA-AO-A0J9-01A	18.58
TCGA-A2-A0CW-01A	18.58
TCGA-A2-A0SX-01A	18.58
TCGA-PE-A5DD-01A	18.58
TCGA-BH-A204-01A	18.58
TCGA-E2-A1B0-01A	18.57
TCGA-A7-A0CJ-01A	18.56
TCGA-AC-A3OD-01B	18.56
TCGA-EW-A424-01A	18.56
TCGA-BH-A1F2-01A	18.54
TCGA-AC-A2BM-01A	18.54
TCGA-A2-A0CY-01A	18.53
TCGA-B6-A0RL-01A	18.53
TCGA-AR-A251-01A	18.52
TCGA-D8-A1XF-01A	18.52
TCGA-AR-A0U2-01A	18.51
TCGA-B6-A402-01A	18.5
TCGA-D8-A1XS-01A	18.5
TCGA-A8-A07B-01A	18.48
TCGA-E2-A109-01A	18.48
TCGA-A8-A08J-01A	18.46
TCGA-A8-A090-01A	18.44
TCGA-A2-A1G0-01A	18.43
TCGA-A7-A0DC-01B	18.43
TCGA-AR-A0TR-01A	18.41
TCGA-3C-AALI-01A	18.41
TCGA-A2-A0CQ-01A	18.39
TCGA-AO-A03O-01A	18.39
TCGA-W8-A86G-01A	18.38
TCGA-A7-A4SC-01A	18.38
TCGA-A8-A092-01A	18.37
TCGA-BH-A0HY-01A	18.37
TCGA-E2-A14Y-01A	18.35
TCGA-AO-A125-01A	18.35
TCGA-A8-A07W-01A	18.34
TCGA-E2-A1LK-01A	18.34
TCGA-D8-A1JM-01A	18.33
TCGA-E9-A2JS-01A	18.33
TCGA-E9-A3HO-01A	18.33
TCGA-A7-A13D-01B	18.32
TCGA-E2-A15R-01A	18.3
TCGA-AQ-A54N-01A	18.3
TCGA-E9-A5UP-01A	18.3
TCGA-A1-A0SK-01A	18.29
TCGA-AC-A2BK-01A	18.28
TCGA-E2-A15A-01A	18.27
TCGA-E9-A1RC-01A	18.27
TCGA-A2-A3KC-01A	18.27
TCGA-BH-A0B5-01A	18.27
TCGA-BH-A1EX-01A	18.27
TCGA-A8-A08T-01A	18.26
TCGA-GM-A3NY-01A	18.26
TCGA-BH-A0BA-01A	18.26
TCGA-D8-A140-01A	18.25
TCGA-BH-A0DD-01A	18.25
TCGA-D8-A1JT-01A	18.24
TCGA-D8-A1XZ-01A	18.23
TCGA-E2-A1IN-01A	18.23
TCGA-E2-A576-01A	18.22
TCGA-AR-A1AL-01A	18.22
TCGA-D8-A1XA-01A	18.22
TCGA-D8-A1XU-01A	18.21
TCGA-E9-A228-01A	18.21
TCGA-A2-A0EU-01A	18.21
TCGA-AC-A7VB-01A	18.2
TCGA-E2-A15A-06A	18.19
TCGA-BH-A0EE-01A	18.19
TCGA-UU-A93S-01A	18.19
TCGA-AO-A0JI-01A	18.19
TCGA-AR-A0U0-01A	18.18
TCGA-A7-A0D9-01A	18.18
TCGA-A1-A0SQ-01A	18.18
TCGA-AR-A0TZ-01A	18.17
TCGA-LL-A7T0-01A	18.17
TCGA-AC-A6NO-01A	18.17
TCGA-D8-A1JA-01A	18.16
TCGA-AR-A24N-01A	18.15
TCGA-B6-A0I6-01A	18.14
TCGA-AR-A24T-01A	18.13
TCGA-A8-A0A1-01A	18.12
TCGA-A2-A0D1-01A	18.12
TCGA-C8-A275-01A	18.12
TCGA-A2-A3XX-01A	18.1
TCGA-D8-A1XD-01A	18.1
TCGA-A7-A4SA-01A	18.1
TCGA-E9-A249-01A	18.1
TCGA-E2-A14R-01A	18.09
TCGA-A8-A0A2-01A	18.09
TCGA-EW-A1P3-01A	18.09
TCGA-A2-A0YG-01A	18.09
TCGA-A8-A06Z-01A	18.08
TCGA-OL-A5DA-01A	18.08
TCGA-BH-A1F5-01A	18.08
TCGA-AR-A2LL-01A	18.08
TCGA-3C-AAAU-01A	18.08
TCGA-E2-A15D-01A	18.07
TCGA-S3-AA12-01A	18.07
TCGA-E2-A1AZ-01A	18.06
TCGA-LL-A73Z-01A	18.04
TCGA-AR-A24K-01A	18.04
TCGA-BH-A1FL-01A	18.04
TCGA-D8-A73X-01A	18.03
TCGA-AR-A255-01A	18.03
TCGA-A8-A09G-01A	18
TCGA-A2-A0T3-01A	18
TCGA-BH-A0GY-01A	18
TCGA-B6-A0X5-01A	18
TCGA-GM-A2DA-01A	17.99
TCGA-AC-A3W7-01A	17.99
TCGA-AQ-A7U7-01A	17.98
TCGA-BH-A0H7-01A	17.98
TCGA-EW-A2FS-01A	17.98
TCGA-AO-A1KQ-01A	17.98
TCGA-MS-A51U-01A	17.97
TCGA-EW-A1J5-01A	17.97
TCGA-AR-A0TQ-01A	17.95
TCGA-A7-A2KD-01A	17.95
TCGA-GM-A4E0-01A	17.94
TCGA-B6-A0WS-01A	17.93
TCGA-AR-A254-01A	17.93
TCGA-A8-A08L-01A	17.92
TCGA-A8-A06R-01A	17.91
TCGA-GM-A2DO-01A	17.91
TCGA-S3-A6ZG-01A	17.91
TCGA-AR-A1AP-01A	17.91
TCGA-EW-A1PC-01B	17.91
TCGA-E2-A15M-01A	17.9
TCGA-AR-A0TY-01A	17.9
TCGA-A2-A4RW-01A	17.9
TCGA-A2-A1FW-01A	17.9
TCGA-AR-A5QN-01A	17.89
TCGA-D8-A1XY-01A	17.89
TCGA-BH-A0BZ-01A	17.89
TCGA-C8-A12M-01A	17.87
TCGA-BH-A0HW-01A	17.86
TCGA-BH-A0HX-01A	17.86
TCGA-BH-A1EW-01A	17.85
TCGA-LL-A5YL-01A	17.85
TCGA-BH-A18R-01A	17.84
TCGA-BH-A0H6-01A	17.84
TCGA-GM-A2DN-01A	17.84
TCGA-BH-A18T-01A	17.83
TCGA-A8-A093-01A	17.83
TCGA-D8-A1JG-01B	17.82
TCGA-BH-A0BW-01A	17.81
TCGA-E2-A573-01A	17.81
TCGA-C8-A273-01A	17.81
TCGA-AO-A12E-01A	17.81
TCGA-E9-A229-01A	17.81
TCGA-A8-A09D-01A	17.8
TCGA-C8-A138-01A	17.79
TCGA-BH-AB28-01A	17.79
TCGA-B6-A1KC-01B	17.79
TCGA-E9-A1N9-01A	17.79
TCGA-AN-A0XT-01A	17.79
TCGA-A7-A0DB-01A	17.78
TCGA-AN-A03Y-01A	17.78
TCGA-AR-A24P-01A	17.78
TCGA-D8-A145-01A	17.77
TCGA-A8-A0A6-01A	17.77
TCGA-A1-A0SF-01A	17.77
TCGA-A8-A07C-01A	17.75
TCGA-AN-A0FF-01A	17.75
TCGA-LQ-A4E4-01A	17.75
TCGA-AC-A3EH-01A	17.75
TCGA-A8-A085-01A	17.74
TCGA-BH-A1EY-01A	17.74
TCGA-BH-A8FY-01A	17.74
TCGA-A8-A06U-01A	17.73
TCGA-OL-A66I-01A	17.73
TCGA-AC-A8OS-01A	17.73
TCGA-B6-A401-01A	17.73
TCGA-E2-A1L8-01A	17.73
TCGA-AN-A0FT-01A	17.72
TCGA-A8-A091-01A	17.72
TCGA-BH-A1FJ-01A	17.72
TCGA-C8-A134-01A	17.71
TCGA-A8-A08I-01A	17.71
TCGA-AO-A03P-01A	17.71
TCGA-BH-A1EW-11B	17.71
TCGA-A2-A0T1-01A	17.71
TCGA-A2-A0YF-01A	17.71
TCGA-C8-A12Y-01A	17.69
TCGA-E2-A1IO-01A	17.69
TCGA-AR-A1AT-01A	17.69
TCGA-A2-A25B-01A	17.69
TCGA-A8-A08Z-01A	17.68
TCGA-A2-A4S2-01A	17.68
TCGA-E2-A1LI-01A	17.66
TCGA-A2-A3XS-01A	17.66
TCGA-AR-A1AU-01A	17.65
TCGA-E2-A1BD-01A	17.65
TCGA-EW-A1PH-01A	17.65
TCGA-E2-A152-01A	17.64
TCGA-EW-A1PD-01A	17.64
TCGA-BH-A0W3-01A	17.64
TCGA-BH-A0HU-01A	17.63
TCGA-A8-A08F-01A	17.63
TCGA-A2-A1G1-01A	17.63
TCGA-D8-A1XT-01A	17.63
TCGA-A8-A06N-01A	17.62
TCGA-A2-A0YM-01A	17.62
TCGA-BH-A0C1-01B	17.61
TCGA-AC-A2B8-01A	17.61
TCGA-A7-A26E-01A	17.61
TCGA-E2-A15L-01A	17.6
TCGA-B6-A1KF-01A	17.6
TCGA-EW-A1OV-01A	17.6
TCGA-BH-A18F-01A	17.59
TCGA-AO-A03T-01A	17.59
TCGA-C8-A1HN-01A	17.59
TCGA-D8-A1XV-01A	17.59
TCGA-E2-A1IH-01A	17.58
TCGA-E2-A155-01A	17.57
TCGA-BH-A18P-01A	17.57
TCGA-E9-A1R7-01A	17.57
TCGA-OL-A66N-01A	17.57
TCGA-BH-A1FN-01A	17.56
TCGA-EW-A1J2-01A	17.56
TCGA-EW-A1P6-01A	17.56
TCGA-AN-A0FS-01A	17.55
TCGA-BH-A0B1-01A	17.55
TCGA-AN-A04D-01A	17.54
TCGA-LD-A7W6-01A	17.54
TCGA-EW-A1OW-01A	17.53
TCGA-E2-A15H-01A	17.52
TCGA-OL-A66O-01A	17.52
TCGA-D8-A147-01A	17.51
TCGA-E9-A22B-01A	17.51
TCGA-BH-A0RX-01A	17.51
TCGA-AR-A1AW-01A	17.51
TCGA-AR-A1AK-01A	17.51
TCGA-4H-AAAK-01A	17.51
TCGA-XX-A899-01A	17.51
TCGA-E2-A159-01A	17.5
TCGA-AQ-A1H3-01A	17.5
TCGA-A8-A0A4-01A	17.49
TCGA-E2-A14O-01A	17.49
TCGA-OL-A5RX-01A	17.49
TCGA-BH-A202-01A	17.49
TCGA-A7-A3IZ-01A	17.49
TCGA-C8-A26Z-01A	17.49
TCGA-B6-A0RM-01A	17.48
TCGA-EW-A6SC-01A	17.48
TCGA-E9-A1NI-01A	17.48
TCGA-EW-A1P0-01A	17.48
TCGA-A8-A09M-01A	17.47
TCGA-AO-A0J2-01A	17.47
TCGA-E9-A1RF-01A	17.47
TCGA-A2-A0EV-01A	17.46
TCGA-C8-A3M8-01A	17.46
TCGA-AN-A0AJ-01A	17.45
TCGA-AR-A2LO-01A	17.45
TCGA-AC-A62Y-01A	17.45
TCGA-AR-A2LM-01A	17.44
TCGA-E9-A1RG-01A	17.44
TCGA-E9-A54Y-01A	17.44
TCGA-A2-A0T6-01A	17.43
TCGA-E9-A24A-01A	17.43
TCGA-UL-AAZ6-01A	17.42
TCGA-BH-A1FE-11B	17.41
TCGA-BH-A0H7-11A	17.41
TCGA-OL-A5RV-01A	17.4
TCGA-AO-A1KS-01A	17.4
TCGA-A2-A04Q-01A	17.39
TCGA-A8-A099-01A	17.39
TCGA-A2-A0T7-01A	17.39
TCGA-D8-A3Z5-01A	17.39
TCGA-BH-A1EU-01A	17.39
TCGA-E2-A15T-01A	17.38
TCGA-A2-A04V-01A	17.38
TCGA-D8-A27K-01A	17.38
TCGA-BH-A0H9-01A	17.38
TCGA-BH-A0W7-01A	17.37
TCGA-AN-A0FD-01A	17.37
TCGA-B6-A0WX-01A	17.37
TCGA-GM-A3XN-01A	17.37
TCGA-A2-A0D4-01A	17.36
TCGA-A8-A0AB-01A	17.36
TCGA-OK-A5Q2-01A	17.36
TCGA-A2-A0YK-01A	17.36
TCGA-D8-A1J8-01A	17.36
TCGA-D8-A142-01A	17.35
TCGA-E2-A14V-01A	17.35
TCGA-AR-A2LK-01A	17.35
TCGA-E2-A10E-01A	17.35
TCGA-AO-A0J6-01A	17.34
TCGA-AR-A1AQ-01A	17.34
TCGA-B6-A0IP-01A	17.33
TCGA-A8-A09N-01A	17.33
TCGA-BH-A18I-01A	17.32
TCGA-E2-A10F-01A	17.32
TCGA-E9-A295-01A	17.32
TCGA-AR-A0U4-01A	17.31
TCGA-E2-A15G-01A	17.3
TCGA-OL-A66K-01A	17.3
TCGA-E9-A5UO-01A	17.29
TCGA-AO-A03L-01A	17.29
TCGA-B6-A0IJ-01A	17.28
TCGA-B6-A0WW-01A	17.28
TCGA-A7-A3J1-01A	17.28
TCGA-D8-A27I-01A	17.27
TCGA-A7-A425-01A	17.27
TCGA-A8-A095-01A	17.26
TCGA-AC-A2FE-01A	17.26
TCGA-AO-A0JC-01A	17.26
TCGA-AR-A5QM-01A	17.26
TCGA-A2-A0CU-01A	17.25
TCGA-A2-A4S0-01A	17.25
TCGA-AR-A0TT-01A	17.25
TCGA-A8-A07R-01A	17.24
TCGA-A8-A07F-01A	17.24
TCGA-BH-A0HP-01A	17.24
TCGA-D8-A1XG-01A	17.24
TCGA-B6-A0WY-01A	17.24
TCGA-BH-A0HA-11A	17.21
TCGA-A2-A0EN-01A	17.21
TCGA-BH-A28Q-01A	17.21
TCGA-A2-A0YC-01A	17.21
TCGA-D8-A73W-01A	17.21
TCGA-BH-A0W5-01A	17.2
TCGA-E9-A248-01A	17.2
TCGA-B6-A40C-01A	17.2
TCGA-HN-A2NL-01A	17.2
TCGA-LD-A74U-01A	17.19
TCGA-AR-A1AM-01A	17.19
TCGA-D8-A3Z6-01A	17.19
TCGA-BH-A0DT-01A	17.18
TCGA-B6-A0RN-01A	17.18
TCGA-AR-A1AY-01A	17.17
TCGA-A2-A1FV-01A	17.17
TCGA-A8-A08G-01A	17.16
TCGA-BH-A0DS-01A	17.16
TCGA-AO-A12F-01A	17.15
TCGA-AN-A0XU-01A	17.15
TCGA-BH-A201-01A	17.15
TCGA-AC-A8OP-01A	17.15
TCGA-A2-A1FX-01A	17.15
TCGA-A7-A0CE-01A	17.14
TCGA-A2-A04N-01A	17.14
TCGA-LL-A441-01A	17.14
TCGA-BH-A18S-01A	17.13
TCGA-E9-A1RD-01A	17.13
TCGA-LL-A73Y-01A	17.12
TCGA-E9-A226-01A	17.12
TCGA-D8-A1J9-01A	17.12
TCGA-B6-A40B-01A	17.12
TCGA-E2-A1IE-01A	17.12
TCGA-A1-A0SI-01A	17.12
TCGA-GM-A2D9-01A	17.12
TCGA-E2-A154-01A	17.11
TCGA-BH-A42T-01A	17.11
TCGA-B6-A0WT-01A	17.11
TCGA-WT-AB44-01A	17.1
TCGA-A8-A083-01A	17.09
TCGA-B6-A0RS-01A	17.09
TCGA-A8-A075-01A	17.09
TCGA-E9-A3QA-01A	17.08
TCGA-AR-A24X-01A	17.08
TCGA-D8-A1JC-01A	17.08
TCGA-AN-A0XN-01A	17.07
TCGA-BH-A18M-01A	17.06
TCGA-B6-A0X7-01A	17.06
TCGA-5L-AAT0-01A	17.06
TCGA-A8-A08R-01A	17.05
TCGA-B6-A400-01A	17.05
TCGA-EW-A2FR-01A	17.05
TCGA-AO-A12D-01A	17.04
TCGA-A8-A06Y-01A	17.04
TCGA-A2-A1FZ-01A	17.04
TCGA-A2-A25D-01A	17.04
TCGA-A8-A0A7-01A	17.03
TCGA-E2-A15E-06A	17.03
TCGA-GM-A5PX-01A	17.02
TCGA-A7-A6VX-01A	17.02
TCGA-BH-A18Q-01A	17.01
TCGA-AC-A6IX-06A	17.01
TCGA-E2-A9RU-01A	17.01
TCGA-E2-A1IG-01A	17.01
TCGA-B6-A0WV-01A	17.01
TCGA-C8-A12U-01A	17
TCGA-A2-A0ET-01A	17
TCGA-E9-A1N8-01A	17
TCGA-OL-A6VQ-01A	17
TCGA-B6-A1KI-01A	17
TCGA-E2-A15P-01A	16.99
TCGA-AO-A12A-01A	16.98
TCGA-A2-A04U-01A	16.98
TCGA-BH-A0WA-01A	16.98
TCGA-D8-A1XM-01A	16.98
TCGA-BH-A0DQ-01A	16.98
TCGA-LL-A6FP-01A	16.98
TCGA-BH-A0B7-11A	16.97
TCGA-A2-A0ER-01A	16.97
TCGA-AC-A3QQ-01B	16.96
TCGA-A1-A0SO-01A	16.95
TCGA-BH-A0DG-11A	16.95
TCGA-BH-A0E6-01A	16.94
TCGA-E9-A22D-01A	16.94
TCGA-GM-A2DH-01A	16.94
TCGA-C8-A8HP-01A	16.94
TCGA-Z7-A8R6-01A	16.94
TCGA-E2-A14Z-01A	16.93
TCGA-B6-A0I5-01A	16.92
TCGA-A1-A0SD-01A	16.92
TCGA-A8-A09W-01A	16.92
TCGA-A8-A07P-01A	16.92
TCGA-E2-A1B1-01A	16.92
TCGA-D8-A27E-01A	16.92
TCGA-A8-A094-01A	16.91
TCGA-E2-A1LS-01A	16.91
TCGA-AR-A24U-01A	16.91
TCGA-E2-A10C-01A	16.91
TCGA-AR-A1AV-01A	16.91
TCGA-AC-A3W5-01A	16.9
TCGA-A8-A09B-01A	16.89
TCGA-E9-A1RI-01A	16.89
TCGA-E9-A1RH-01A	16.89
TCGA-EW-A2FW-01A	16.88
TCGA-E2-A1IJ-01A	16.87
TCGA-C8-A1HF-01A	16.87
TCGA-A7-A0CG-01A	16.86
TCGA-A1-A0SB-01A	16.86
TCGA-E9-A1QZ-01A	16.86
TCGA-E9-A1NC-01A	16.86
TCGA-BH-A1FC-01A	16.86
TCGA-D8-A1Y1-01A	16.86
TCGA-BH-A1F8-01A	16.85
TCGA-BH-A1ES-01A	16.85
TCGA-C8-A26V-01A	16.85
TCGA-C8-A131-01A	16.84
TCGA-AC-A8OR-01A	16.84
TCGA-A1-A0SJ-01A	16.84
TCGA-E2-A570-01A	16.84
TCGA-D8-A1XK-01A	16.83
TCGA-EW-A1PF-01A	16.83
TCGA-BH-A1FD-01A	16.83
TCGA-E9-A54X-01A	16.83
TCGA-C8-A12X-01A	16.82
TCGA-A8-A09Z-01A	16.82
TCGA-BH-A18Q-11A	16.81
TCGA-A8-A096-01A	16.81
TCGA-A8-A07S-01A	16.81
TCGA-D8-A1Y3-01A	16.81
TCGA-E2-A2P6-01A	16.81
TCGA-E2-A1IF-01A	16.8
TCGA-AR-A0U3-01A	16.8
TCGA-E9-A1R4-01A	16.79
TCGA-BH-A0EI-01A	16.78
TCGA-BH-A0H5-11A	16.78
TCGA-BH-A0BL-01A	16.78
TCGA-B6-A0RQ-01A	16.78
TCGA-A2-A0SU-01A	16.78
TCGA-AC-A3YI-01A	16.78
TCGA-BH-A0HB-01A	16.78
TCGA-BH-A0BF-01A	16.78
TCGA-B6-A408-01A	16.78
TCGA-A8-A09R-01A	16.77
TCGA-BH-A1FG-01A	16.77
TCGA-A7-A6VY-01A	16.77
TCGA-D8-A27V-01A	16.77
TCGA-E2-A1B4-01A	16.77
TCGA-BH-A0DO-01B	16.76
TCGA-E9-A22G-01A	16.76
TCGA-D8-A1JE-01A	16.76
TCGA-AO-A0J8-01A	16.75
TCGA-E2-A3DX-01A	16.75
TCGA-OL-A66L-01A	16.75
TCGA-E2-A15K-06A	16.75
TCGA-A8-A08B-01A	16.74
TCGA-A8-A079-01A	16.73
TCGA-A8-A097-01A	16.73
TCGA-BH-A18K-01A	16.73
TCGA-EW-A3U0-01A	16.73
TCGA-A8-A09I-01A	16.72
TCGA-A8-A09K-01A	16.71
TCGA-AO-A12C-01A	16.71
TCGA-AN-A0XO-01A	16.71
TCGA-A8-A07U-01A	16.7
TCGA-E2-A15F-01A	16.7
TCGA-BH-A0C3-11A	16.7
TCGA-E9-A1N4-11A	16.7
TCGA-AR-A2LH-01A	16.7
TCGA-C8-A3M7-01A	16.7
TCGA-LL-A6FR-01A	16.7
TCGA-A2-A0D3-01A	16.69
TCGA-A7-A0CD-01A	16.69
TCGA-BH-A0B3-11B	16.69
TCGA-AR-A0TS-01A	16.68
TCGA-A2-A259-01A	16.68
TCGA-BH-A0GZ-01A	16.68
TCGA-AN-A0AT-01A	16.67
TCGA-BH-A0AU-11A	16.67
TCGA-E9-A1R6-01A	16.67
TCGA-BH-A1ET-01A	16.66
TCGA-AC-A62V-01A	16.65
TCGA-C8-A12N-01A	16.64
TCGA-BH-A0W4-01A	16.64
TCGA-BH-A1FM-01A	16.63
TCGA-D8-A1XL-01A	16.62
TCGA-C8-A1HM-01A	16.62
TCGA-AO-A124-01A	16.62
TCGA-BH-A0C0-01A	16.61
TCGA-E2-A150-01A	16.6
TCGA-AC-A6IV-01A	16.6
TCGA-C8-A135-01A	16.59
TCGA-A2-A0EW-01A	16.59
TCGA-A8-A08X-01A	16.58
TCGA-AR-A2LN-01A	16.58
TCGA-A2-A4S3-01A	16.58
TCGA-B6-A0IC-01A	16.57
TCGA-BH-A208-11A	16.57
TCGA-A2-A4RY-01A	16.57
TCGA-AC-A3TN-01A	16.57
TCGA-E9-A1NE-01A	16.57
TCGA-S3-A6ZH-01A	16.57
TCGA-A8-A08S-01A	16.56
TCGA-BH-A0AZ-11A	16.56
TCGA-LL-A440-01A	16.56
TCGA-A7-A5ZX-01A	16.56
TCGA-E2-A1LA-01A	16.56
TCGA-AR-A2LE-01A	16.56
TCGA-BH-A18U-11A	16.55
TCGA-BH-A1FM-11B	16.55
TCGA-B6-A3ZX-01A	16.55
TCGA-B6-A0RI-01A	16.55
TCGA-A2-A0YI-01A	16.55
TCGA-EW-A1P5-01A	16.55
TCGA-A7-A13D-01A	16.54
TCGA-E2-A1L6-01A	16.54
TCGA-E2-A15J-01A	16.54
TCGA-A2-A0EO-01A	16.53
TCGA-A2-A0CT-01A	16.53
TCGA-C8-A12T-01A	16.52
TCGA-AO-A12H-01A	16.52
TCGA-BH-A0BJ-11A	16.52
TCGA-BH-A1EV-11A	16.52
TCGA-BH-A1FR-01A	16.52
TCGA-A2-A0YT-01A	16.52
TCGA-E2-A1LG-01A	16.52
TCGA-AO-A0J7-01A	16.51
TCGA-AO-A1KT-01A	16.51
TCGA-A2-A0SV-01A	16.51
TCGA-C8-A12K-01A	16.5
TCGA-BH-A0E0-01A	16.5
TCGA-C8-A8HR-01A	16.49
TCGA-BH-A1FE-01A	16.49
TCGA-BH-A1FU-11A	16.49
TCGA-BH-A0H5-01A	16.48
TCGA-A8-A09A-01A	16.48
TCGA-A7-A426-01A	16.48
TCGA-A2-A3XU-01A	16.47
TCGA-EW-A1PE-01A	16.47
TCGA-BH-A0B4-01A	16.46
TCGA-A8-A07G-01A	16.46
TCGA-OL-A5RW-01A	16.46
TCGA-E2-A1LH-11A	16.46
TCGA-BH-A0DT-11A	16.45
TCGA-AC-A2FF-01A	16.45
TCGA-AC-A3HN-01A	16.45
TCGA-BH-A0BQ-11A	16.44
TCGA-BH-A1F0-01A	16.44
TCGA-D8-A1JB-01A	16.44
TCGA-BH-A0H3-01A	16.44
TCGA-AO-A03R-01A	16.43
TCGA-BH-A0DP-01A	16.43
TCGA-AO-A0JJ-01A	16.43
TCGA-OL-A5D8-01A	16.43
TCGA-D8-A1X9-01A	16.43
TCGA-BH-A18H-01A	16.42
TCGA-BH-A0BV-11A	16.42
TCGA-D8-A27G-01A	16.42
TCGA-B6-A0IN-01A	16.41
TCGA-A8-A09T-01A	16.41
TCGA-AR-A5QP-01A	16.41
TCGA-A2-A0YD-01A	16.41
TCGA-AN-A0XP-01A	16.41
TCGA-AC-A8OQ-01A	16.4
TCGA-BH-A0B3-01A	16.4
TCGA-D8-A1X7-01A	16.4
TCGA-A2-A0CL-01A	16.39
TCGA-AQ-A04L-01B	16.39
TCGA-BH-A1FJ-11B	16.38
TCGA-BH-A0B2-01A	16.38
TCGA-C8-A137-01A	16.37
TCGA-GM-A3NW-01A	16.37
TCGA-PE-A5DC-01A	16.37
TCGA-A7-A0DC-11A	16.37
TCGA-B6-A0RT-01A	16.36
TCGA-D8-A1XB-01A	16.36
TCGA-D8-A27R-01A	16.36
TCGA-EW-A1IZ-01A	16.36
TCGA-LL-A5YO-01A	16.35
TCGA-E9-A1N3-01A	16.35
TCGA-BH-A0E9-01B	16.34
TCGA-E2-A1LB-11A	16.34
TCGA-JL-A3YW-01A	16.34
TCGA-E9-A1N5-11A	16.33
TCGA-A7-A13F-01A	16.33
TCGA-BH-A0DO-11A	16.32
TCGA-A8-A08P-01A	16.32
TCGA-LL-A442-01A	16.32
TCGA-C8-A12W-01A	16.31
TCGA-AR-A1AJ-01A	16.31
TCGA-D8-A1XO-01A	16.31
TCGA-A2-A0CO-01A	16.31
TCGA-D8-A27L-01A	16.31
TCGA-A8-A06T-01A	16.3
TCGA-AR-A1AR-01A	16.3
TCGA-AC-A3W6-01A	16.3
TCGA-E2-A15E-01A	16.29
TCGA-EW-A3E8-01B	16.29
TCGA-EW-A6SB-01A	16.28
TCGA-BH-A1EV-01A	16.28
TCGA-BH-A0DE-01A	16.27
TCGA-E2-A14W-01A	16.27
TCGA-BH-A1ET-11B	16.27
TCGA-AN-A0XV-01A	16.26
TCGA-BH-A18R-11A	16.25
TCGA-EW-A2FV-01A	16.25
TCGA-E9-A1N6-01A	16.25
TCGA-A8-A0A9-01A	16.24
TCGA-BH-A209-01A	16.23
TCGA-LD-A66U-01A	16.23
TCGA-E2-A1IU-01A	16.23
TCGA-BH-A0BP-01A	16.22
TCGA-E2-A153-01A	16.22
TCGA-S3-AA0Z-01A	16.22
TCGA-D8-A1XQ-01A	16.22
TCGA-BH-A0B8-01A	16.22
TCGA-BH-A1EU-11A	16.2
TCGA-BH-A0B6-01A	16.2
TCGA-E2-A56Z-01A	16.2
TCGA-A2-A04T-01A	16.19
TCGA-A7-A13H-01A	16.19
TCGA-AR-A24O-01A	16.19
TCGA-BH-A0HN-01A	16.19
TCGA-BH-A18N-11A	16.18
TCGA-EW-A1IW-01A	16.18
TCGA-E9-A5FK-01A	16.18
TCGA-D8-A1X6-01A	16.18
TCGA-AN-A0FX-01A	16.17
TCGA-BH-A0HL-01A	16.17
TCGA-C8-A12P-01A	16.17
TCGA-OL-A6VO-01A	16.17
TCGA-AR-A0TX-01A	16.17
TCGA-E2-A106-01A	16.17
TCGA-A2-A0YE-01A	16.16
TCGA-AO-A1KR-01A	16.16
TCGA-AR-A24V-01A	16.16
TCGA-A7-A26H-01A	16.15
TCGA-BH-A1FB-11A	16.13
TCGA-E9-A1N6-11A	16.13
TCGA-AR-A2LQ-01A	16.13
TCGA-JL-A3YX-01A	16.13
TCGA-BH-A0AW-01A	16.13
TCGA-BH-A0BW-11A	16.12
TCGA-AO-A1KO-01A	16.11
TCGA-A2-A1G4-01A	16.11
TCGA-E2-A10B-01A	16.11
TCGA-E2-A1B6-01A	16.1
TCGA-OL-A5RU-01A	16.1
TCGA-A2-A3XY-01A	16.09
TCGA-OL-A6VR-01A	16.09
TCGA-AC-A23G-01A	16.09
TCGA-A7-A4SE-01A	16.09
TCGA-BH-A0HQ-01A	16.08
TCGA-D8-A1X8-01A	16.08
TCGA-A2-A4RX-01A	16.07
TCGA-S3-AA14-01A	16.07
TCGA-AR-A1AX-01A	16.07
TCGA-A7-A3RF-01A	16.07
TCGA-AC-A2FK-01A	16.06
TCGA-BH-A42V-01A	16.06
TCGA-AC-A3BB-01A	16.06
TCGA-D8-A1JU-01A	16.05
TCGA-OL-A97C-01A	16.05
TCGA-BH-A18M-11A	16.04
TCGA-BH-A0C0-11A	16.04
TCGA-A7-A26F-01B	16.04
TCGA-A7-A0CE-11A	16.03
TCGA-A7-A3IY-01A	16.03
TCGA-A2-A1G6-01A	16.02
TCGA-A2-A25A-01A	16.02
TCGA-E9-A1N5-01A	16.02
TCGA-E2-A1IL-01A	16.02
TCGA-A7-A13G-01B	16.01
TCGA-B6-A0IG-01A	16
TCGA-BH-A0BT-11A	16
TCGA-A8-A07I-01A	15.99
TCGA-AO-A03V-01A	15.98
TCGA-BH-A0DV-11A	15.98
TCGA-A2-A0T5-01A	15.98
TCGA-BH-A0DL-11A	15.97
TCGA-BH-A18P-11A	15.97
TCGA-BH-A18J-01A	15.97
TCGA-BH-A203-11A	15.97
TCGA-BH-A1F8-11B	15.97
TCGA-D8-A4Z1-01A	15.97
TCGA-HN-A2OB-01A	15.97
TCGA-BH-A6R8-01A	15.97
TCGA-B6-A0IB-01A	15.96
TCGA-BH-A0BQ-01A	15.96
TCGA-BH-A0E1-11A	15.96
TCGA-E9-A22A-01A	15.96
TCGA-D8-A1JH-01A	15.96
TCGA-E2-A107-01A	15.96
TCGA-LL-A8F5-01A	15.96
TCGA-BH-A0DK-11A	15.95
TCGA-A2-A0T2-01A	15.95
TCGA-AO-A12B-01A	15.95
TCGA-B6-A0I9-01A	15.92
TCGA-5L-AAT1-01A	15.91
TCGA-PL-A8LV-01A	15.91
TCGA-AC-A4ZE-01A	15.91
TCGA-BH-A0AY-01A	15.9
TCGA-E9-A6HE-01A	15.9
TCGA-EW-A6S9-01A	15.9
TCGA-GI-A2C9-11A	15.9
TCGA-A8-A082-01A	15.89
TCGA-BH-A8G0-01A	15.89
TCGA-B6-A0RP-01A	15.89
TCGA-D8-A1JS-01A	15.89
TCGA-A2-A0ES-01A	15.88
TCGA-B6-A0IO-01A	15.88
TCGA-AC-A6IX-01A	15.88
TCGA-AC-A5XS-01A	15.88
TCGA-BH-A18S-11A	15.87
TCGA-A2-A0ST-01A	15.87
TCGA-E9-A1RA-01A	15.87
TCGA-AO-A0J5-01A	15.86
TCGA-LL-A5YN-01A	15.86
TCGA-D8-A1XJ-01A	15.86
TCGA-E9-A3Q9-01A	15.86
TCGA-BH-A0BT-01A	15.86
TCGA-BH-A18K-11A	15.85
TCGA-BH-A1FN-11A	15.85
TCGA-Z7-A8R5-01A	15.85
TCGA-E2-A2P5-01A	15.85
TCGA-E9-A1NA-01A	15.85
TCGA-BH-A18J-11A	15.83
TCGA-BH-A1FD-11B	15.83
TCGA-D8-A146-01A	15.82
TCGA-BH-A0DP-11A	15.82
TCGA-AC-A3TM-01A	15.81
TCGA-BH-A0EA-01A	15.8
TCGA-E2-A1L7-11A	15.8
TCGA-BH-A0DK-01A	15.8
TCGA-S3-AA11-01A	15.8
TCGA-C8-A1HG-01A	15.8
TCGA-C8-A27A-01A	15.8
TCGA-AN-A04C-01A	15.78
TCGA-D8-A27H-01A	15.78
TCGA-B6-A2IU-01A	15.78
TCGA-A8-A086-01A	15.77
TCGA-AN-A0FK-01A	15.77
TCGA-AC-A5EH-01A	15.77
TCGA-BH-A0AU-01A	15.76
TCGA-A8-A0AD-01A	15.76
TCGA-A2-A0CK-01A	15.75
TCGA-A2-A0YH-01A	15.75
TCGA-B6-A0X0-01A	15.74
TCGA-EW-A1J1-01A	15.74
TCGA-LL-A50Y-01A	15.74
TCGA-D8-A73U-01A	15.74
TCGA-PE-A5DE-01A	15.74
TCGA-C8-A12Q-01A	15.73
TCGA-B6-A0IA-01A	15.73
TCGA-E2-A14U-01A	15.73
TCGA-A8-A09E-01A	15.72
TCGA-BH-A0DQ-11A	15.72
TCGA-A2-A0T4-01A	15.72
TCGA-A2-A3KD-01A	15.72
TCGA-E2-A153-11A	15.71
TCGA-AO-A126-01A	15.71
TCGA-E9-A22E-01A	15.71
TCGA-A2-A0CP-01A	15.7
TCGA-GM-A2DD-01A	15.69
TCGA-BH-A0E2-01A	15.69
TCGA-AO-A0J4-01A	15.68
TCGA-A2-A0CV-01A	15.68
TCGA-XX-A89A-01A	15.68
TCGA-BH-A1EN-01A	15.68
TCGA-BH-A0BS-11A	15.67
TCGA-BH-A1FR-11B	15.67
TCGA-BH-A1FG-11B	15.66
TCGA-A2-A0YL-01A	15.66
TCGA-AR-A24M-01A	15.66
TCGA-AR-A24W-01A	15.65
TCGA-A1-A0SP-01A	15.63
TCGA-E9-A3X8-01A	15.63
TCGA-AR-A256-01A	15.63
TCGA-AR-A0TP-01A	15.62
TCGA-BH-A18V-06A	15.62
TCGA-AN-A03X-01A	15.61
TCGA-BH-A0DL-01A	15.6
TCGA-AR-A24Q-01A	15.6
TCGA-BH-A1FC-11A	15.6
TCGA-C8-A1HE-01A	15.6
TCGA-A2-A0EM-01A	15.59
TCGA-BH-A209-11A	15.59
TCGA-LL-A5YM-01A	15.59
TCGA-AR-A1AI-01A	15.58
TCGA-B6-A0X4-01A	15.58
TCGA-GM-A5PV-01A	15.58
TCGA-E2-A1IK-01A	15.57
TCGA-BH-A1FU-01A	15.56
TCGA-A2-A0SY-01A	15.56
TCGA-BH-A0BM-11A	15.55
TCGA-D8-A1JK-01A	15.55
TCGA-BH-A0BC-11A	15.54
TCGA-D8-A27M-01A	15.54
TCGA-D8-A27W-01A	15.54
TCGA-5T-A9QA-01A	15.54
TCGA-BH-A1F6-11B	15.53
TCGA-E2-A1LE-01A	15.53
TCGA-E9-A1NH-01A	15.53
TCGA-D8-A27F-01A	15.52
TCGA-PL-A8LY-01A	15.52
TCGA-BH-A18N-01A	15.51
TCGA-A1-A0SN-01A	15.5
TCGA-EW-A1OZ-01A	15.5
TCGA-E2-A156-01A	15.49
TCGA-E2-A1L7-01A	15.49
TCGA-BH-A8FZ-01A	15.49
TCGA-EW-A1PB-01A	15.49
TCGA-AO-A0JE-01A	15.49
TCGA-A2-A04R-01A	15.49
TCGA-EW-A1OY-01A	15.49
TCGA-D8-A27N-01A	15.48
TCGA-AR-A24Z-01A	15.48
TCGA-AC-A2FG-01A	15.47
TCGA-GI-A2C8-01A	15.47
TCGA-LL-A7SZ-01A	15.47
TCGA-E2-A15K-01A	15.47
TCGA-BH-A1F0-11B	15.46
TCGA-GM-A3XG-01A	15.46
TCGA-LD-A9QF-01A	15.46
TCGA-A2-A4S1-01A	15.45
TCGA-BH-A0BJ-01A	15.44
TCGA-BH-A1F2-11A	15.43
TCGA-GI-A2C9-01A	15.43
TCGA-3C-AALK-01A	15.43
TCGA-BH-A28O-01A	15.41
TCGA-AN-A0AL-01A	15.4
TCGA-B6-A0RU-01A	15.4
TCGA-BH-A2L8-01A	15.4
TCGA-E9-A1N9-11A	15.4
TCGA-E2-A10A-01A	15.38
TCGA-C8-A132-01A	15.38
TCGA-AN-A0AM-01A	15.38
TCGA-E2-A1II-01A	15.37
TCGA-BH-A0BM-01A	15.37
TCGA-E9-A1R2-01A	15.37
TCGA-AC-A23C-01A	15.36
TCGA-S3-AA15-01A	15.36
TCGA-BH-A0B0-01A	15.35
TCGA-BH-A0AY-11A	15.35
TCGA-AC-A2FM-01A	15.35
TCGA-WT-AB41-01A	15.34
TCGA-BH-A5J0-01A	15.34
TCGA-EW-A1OX-01A	15.32
TCGA-BH-A0BA-11A	15.31
TCGA-BH-A0DZ-11A	15.31
TCGA-BH-A0BG-01A	15.29
TCGA-BH-A42U-01A	15.29
TCGA-E9-A244-01A	15.29
TCGA-E2-A1IG-11A	15.29
TCGA-A2-A0D2-01A	15.28
TCGA-D8-A13Z-01A	15.28
TCGA-GM-A2DM-01A	15.28
TCGA-AQ-A0Y5-01A	15.27
TCGA-BH-A0BR-01A	15.26
TCGA-BH-A0HF-01A	15.26
TCGA-BH-A0B7-01A	15.25
TCGA-AO-A0JA-01A	15.25
TCGA-E9-A245-01A	15.25
TCGA-AN-A0XW-01A	15.24
TCGA-B6-A0I2-01A	15.23
TCGA-BH-A0HK-01A	15.23
TCGA-D8-A27T-01A	15.23
TCGA-BH-A0HO-01A	15.22
TCGA-A8-A08H-01A	15.22
TCGA-AC-A23H-11A	15.22
TCGA-EW-A1PG-01A	15.22
TCGA-D8-A1JD-01A	15.22
TCGA-BH-A18L-11A	15.21
TCGA-BH-A18V-11A	15.21
TCGA-BH-A0BZ-11A	15.21
TCGA-E2-A1L9-01A	15.21
TCGA-BH-A0BD-01A	15.2
TCGA-B6-A0RG-01A	15.2
TCGA-A7-A5ZW-01A	15.19
TCGA-A2-A3XZ-01A	15.19
TCGA-AO-A0JB-01A	15.18
TCGA-E9-A1RB-11A	15.17
TCGA-A2-A0EP-01A	15.17
TCGA-EW-A1IX-01A	15.17
TCGA-C8-A26W-01A	15.17
TCGA-V7-A7HQ-01A	15.16
TCGA-E9-A22H-01A	15.16
TCGA-AO-A129-01A	15.15
TCGA-BH-A1EO-01A	15.15
TCGA-OL-A5S0-01A	15.14
TCGA-D8-A1JF-01A	15.13
TCGA-A8-A07E-01A	15.12
TCGA-E2-A158-11A	15.12
TCGA-A1-A0SG-01A	15.12
TCGA-A2-A0CR-01A	15.1
TCGA-E9-A1NG-01A	15.09
TCGA-BH-A0EB-01A	15.06
TCGA-BH-A0BC-01A	15.06
TCGA-E2-A1BC-01A	15.06
TCGA-BH-A1FH-11B	15.05
TCGA-PL-A8LZ-01A	15.05
TCGA-E9-A1R0-01A	15.05
TCGA-AC-A2QI-01A	15.05
TCGA-OL-A66H-01A	15.04
TCGA-C8-A1HO-01A	15.03
TCGA-E9-A1NF-01A	15.02
TCGA-D8-A1JI-01A	15.02
TCGA-BH-A0E7-01A	15.01
TCGA-E2-A15M-11A	15
TCGA-D8-A143-01A	15
TCGA-D8-A1XR-01A	14.99
TCGA-A7-A0CH-01A	14.98
TCGA-AO-A0JF-01A	14.98
TCGA-BH-A0DX-01A	14.97
TCGA-BH-A0B9-01A	14.97
TCGA-A2-A3XW-01A	14.97
TCGA-E9-A1RD-11A	14.96
TCGA-E9-A2JT-01A	14.96
TCGA-A8-A06X-01A	14.95
TCGA-A8-A06P-01A	14.94
TCGA-AN-A0XR-01A	14.94
TCGA-D8-A27P-01A	14.93
TCGA-A7-A13F-11A	14.92
TCGA-BH-A1FH-01A	14.92
TCGA-AR-A2LR-01A	14.91
TCGA-BH-A0AV-01A	14.9
TCGA-AN-A041-01A	14.9
TCGA-A8-A07J-01A	14.9
TCGA-C8-A1HK-01A	14.9
TCGA-B6-A0RV-01A	14.88
TCGA-AC-A3QP-01A	14.88
TCGA-D8-A1JL-01A	14.88
TCGA-A7-A6VW-01A	14.87
TCGA-OL-A66P-01A	14.87
TCGA-BH-A0E0-11A	14.86
TCGA-AC-A2FB-11A	14.86
TCGA-C8-A12O-01A	14.85
TCGA-C8-A27B-01A	14.85
TCGA-B6-A0X1-01A	14.85
TCGA-EW-A1IY-01A	14.83
TCGA-AR-A24L-01A	14.83
TCGA-BH-A1ES-06A	14.83
TCGA-E9-A1RB-01A	14.82
TCGA-A1-A0SE-01A	14.81
TCGA-AN-A0FJ-01A	14.78
TCGA-BH-A0DH-11A	14.78
TCGA-C8-A12Z-01A	14.77
TCGA-D8-A1XW-01A	14.77
TCGA-AC-A2FF-11A	14.76
TCGA-BH-A1FB-01A	14.76
TCGA-A8-A09Q-01A	14.75
TCGA-GM-A2DB-01A	14.75
TCGA-A2-A25F-01A	14.74
TCGA-BH-A0C3-01A	14.74
TCGA-D8-A1XC-01A	14.74
TCGA-AN-A0FL-01A	14.73
TCGA-AR-A1AO-01A	14.73
TCGA-AO-A12G-01A	14.73
TCGA-BH-A0AZ-01A	14.72
TCGA-BH-A1EN-11A	14.71
TCGA-BH-A0DH-01A	14.71
TCGA-AO-A03N-01B	14.7
TCGA-AC-A2QH-01B	14.69
TCGA-E9-A1R3-01A	14.68
TCGA-E2-A15I-11A	14.67
TCGA-AR-A250-01A	14.66
TCGA-E9-A1NG-11A	14.65
TCGA-EW-A1P4-01A	14.65
TCGA-B6-A0WZ-01A	14.65
TCGA-AR-A252-01A	14.65
TCGA-C8-A1HJ-01A	14.64
TCGA-LL-A740-01A	14.63
TCGA-E9-A1NA-11A	14.62
TCGA-BH-A0E1-01A	14.62
TCGA-E2-A1LH-01A	14.6
TCGA-BH-A0HI-01A	14.6
TCGA-E2-A15I-01A	14.59
TCGA-AR-A2LJ-01A	14.58
TCGA-D8-A1JJ-01A	14.58
TCGA-A2-A0D0-01A	14.57
TCGA-D8-A141-01A	14.57
TCGA-E9-A5FL-01A	14.57
TCGA-A7-A26G-01A	14.56
TCGA-BH-A208-01A	14.56
TCGA-AO-A0JG-01A	14.56
TCGA-AR-A1AS-01A	14.55
TCGA-A2-A0CM-01A	14.54
TCGA-BH-A0BO-01A	14.54
TCGA-BH-A0HK-11A	14.53
TCGA-GM-A2DI-01A	14.52
TCGA-E9-A1N4-01A	14.52
TCGA-A2-A0EX-01A	14.51
TCGA-C8-A12L-01A	14.49
TCGA-S3-AA10-01A	14.49
TCGA-A2-A0EQ-01A	14.48
TCGA-AO-A0JM-01A	14.47
TCGA-E2-A105-01A	14.45
TCGA-A8-A084-01A	14.44
TCGA-AC-A2FM-11B	14.43
TCGA-A7-A13E-11A	14.43
TCGA-GM-A2DF-01A	14.42
TCGA-BH-A0BV-01A	14.4
TCGA-EW-A1P8-01A	14.4
TCGA-EW-A1P1-01A	14.4
TCGA-BH-A0DG-01A	14.4
TCGA-BH-A0HA-01A	14.39
TCGA-E2-A14X-01A	14.38
TCGA-AC-A23H-01A	14.38
TCGA-AC-A2FB-01A	14.37
TCGA-E9-A243-01A	14.34
TCGA-BH-A0DI-01A	14.33
TCGA-C8-A1HI-01A	14.33
TCGA-AR-A0TW-01A	14.32
TCGA-AC-A23E-01A	14.32
TCGA-E2-A15K-11A	14.3
TCGA-A7-A0CH-11A	14.29
TCGA-BH-A203-01A	14.28
TCGA-AR-A0TU-01A	14.27
TCGA-BH-A18V-01A	14.26
TCGA-AO-A03M-01B	14.26
TCGA-AR-A0TV-01A	14.26
TCGA-D8-A1Y2-01A	14.24
TCGA-E2-A108-01A	14.24
TCGA-AN-A0AS-01A	14.23
TCGA-E2-A14P-01A	14.19
TCGA-AQ-A04J-01A	14.19
TCGA-AN-A0FN-01A	14.18
TCGA-A2-A0EY-01A	14.17
TCGA-BH-A5IZ-01A	14.17
TCGA-EW-A1P7-01A	14.17
TCGA-AO-A0JD-01A	14.17
TCGA-BH-A204-11A	14.16
TCGA-E9-A1ND-11A	14.14
TCGA-C8-A133-01A	14.13
TCGA-A2-A3XT-01A	14.13
TCGA-AN-A0XS-01A	14.13
TCGA-E2-A14Q-01A	14.12
TCGA-BH-A0DV-01A	14.12
TCGA-A7-A3J0-01A	14.11
TCGA-A2-A3XV-01A	14.1
TCGA-AO-A128-01A	14.08
TCGA-C8-A12V-01A	14.07
TCGA-E9-A1RH-11A	14.07
TCGA-B6-A0IM-01A	14.06
TCGA-GM-A3XL-01A	14.06
TCGA-A1-A0SH-01A	14.06
TCGA-C8-A1HL-01A	14.06
TCGA-BH-A0C7-01B	14.04
TCGA-A7-A13G-11A	14.03
TCGA-E2-A1B5-01A	14.03
TCGA-E9-A1ND-01A	14.03
TCGA-A2-A0YJ-01A	14.02
TCGA-BH-A1F6-01A	13.99
TCGA-BH-A0B8-11A	13.96
TCGA-E2-A572-01A	13.96
TCGA-A7-A0DA-01A	13.94
TCGA-B6-A0IQ-01A	13.9
TCGA-A7-A4SD-01A	13.89
TCGA-AN-A046-01A	13.88
TCGA-A2-A0CZ-01A	13.87
TCGA-A8-A07O-01A	13.87
TCGA-OL-A5D7-01A	13.85
TCGA-A2-A25C-01A	13.83
TCGA-B6-A0RO-01A	13.83
TCGA-B6-A0RH-01A	13.82
TCGA-E9-A1R7-11A	13.82
TCGA-A2-A04P-01A	13.79
TCGA-GM-A2DL-01A	13.79
TCGA-E2-A1LS-11A	13.78
TCGA-C8-A278-01A	13.78
TCGA-OL-A5D6-01A	13.76
TCGA-BH-A0DZ-01A	13.75
TCGA-E9-A1RI-11A	13.75
TCGA-C8-A26X-01A	13.73
TCGA-BH-A0DD-11A	13.7
TCGA-LL-A5YP-01A	13.68
TCGA-A7-A56D-01A	13.67
TCGA-AN-A0G0-01A	13.65
TCGA-AN-A0AR-01A	13.65
TCGA-E9-A227-01A	13.65
TCGA-A7-A26I-01B	13.63
TCGA-AR-A1AH-01A	13.56
TCGA-C8-A130-01A	13.5
TCGA-PL-A8LX-01A	13.47
TCGA-A2-A0CS-01A	13.43
TCGA-AR-A24S-01A	13.42
TCGA-B6-A0IK-01A	13.41
TCGA-EW-A6SD-01A	13.4
TCGA-A8-A09X-01A	13.39
TCGA-AC-A7VC-01A	13.36
TCGA-A7-A6VV-01A	13.35
TCGA-A1-A0SM-01A	13.24
TCGA-E2-A14T-01A	13.19
TCGA-C8-A8HQ-01A	13.17
TCGA-B6-A0RE-01A	13.15
TCGA-E9-A1RC-11A	13.12
TCGA-AC-A62X-01A	13.12
TCGA-OL-A5RY-01A	13.11
TCGA-OL-A66J-01A	13.08
TCGA-BH-A0B5-11A	13.06
TCGA-E2-A1BC-11A	13.01
TCGA-A7-A5ZV-01A	13.01
TCGA-E9-A1NF-11A	12.98
TCGA-E9-A1RF-11A	12.92
TCGA-A2-A0CX-01A	12.9
TCGA-A7-A0DB-11A	12.9
TCGA-A8-A08C-01A	12.84
TCGA-A8-A08A-01A	12.84
TCGA-E2-A14N-01A	12.8
TCGA-BH-A6R9-01A	12.75
TCGA-AO-A0J3-01A	12.66
TCGA-A7-A0D9-11A	12.66
TCGA-AN-A049-01A	12.64
TCGA-AO-A03U-01B	12.62
TCGA-BH-A1EO-11A	12.62
TCGA-A2-A04W-01A	12.6
TCGA-A2-A0T0-01A	12.57
TCGA-E2-A574-01A	12.52
TCGA-AN-A0FZ-01A	12.49
TCGA-AQ-A1H2-01A	12.48
TCGA-E2-A1LL-01A	12.42
TCGA-BH-A18G-01A	12.3
TCGA-A2-A3Y0-01A	12.23
TCGA-AC-A2QJ-01A	12.21
TCGA-BH-A0H9-11A	12.16
TCGA-B6-A409-01A	12.16
TCGA-AN-A0AK-01A	12.15
TCGA-AN-A0FV-01A	12.12
TCGA-A8-A07Z-01A	12.07
TCGA-AN-A0FW-01A	12.03
TCGA-AC-A6IW-01A	12.01
TCGA-AN-A04A-01A	11.99
TCGA-GI-A2C8-11A	11.99
TCGA-AR-A1AN-01A	11.85
TCGA-LL-A9Q3-01A	11.83
TCGA-AC-A3YJ-01A	11.63
TCGA-LL-A6FQ-01A	11.54
TCGA-E2-A1LB-01A	11.52
TCGA-AR-A5QQ-01A	11.46
TCGA-BH-A1FE-06A	11.28
TCGA-AC-A5XU-01A	10.33
TCGA-AR-A0U1-01A
TCGA-BH-A0DE-11A
TCGA-E2-A14Y-11A
TCGA-BH-A18F-11A
TCGA-E2-A15L-11A
TCGA-BH-A0BL-11A
TCGA-BH-A0BO-11A
TCGA-E2-A14S-01A
TCGA-A8-A09C-01A
TCGA-BH-A0DI-11A
TCGA-AC-A2FG-11A
TCGA-E2-A1B5-11A
TCGA-E9-A1N8-11A
TCGA-E2-A1IF-11A
TCGA-E9-A1NE-11A
TCGA-BH-A1ES-11A
TCGA-BH-A1EY-11B
TCGA-E2-A1II-11A
TCGA-AC-A3OD-01A
TCGA-E2-A1IO-11A
TCGA-BH-A0BF-11A
TCGA-E2-A1LI-11A
TCGA-AC-A5EI-01A
TCGA-BH-A1F5-11A
TCGA-LD-A7W5-01A
TCGA-AC-A2QH-01A
TCGA-A7-A13G-01A
TCGA-BH-A0BS-01A
TCGA-A7-A26F-01A
TCGA-A7-A26I-01A
TCGA-AC-A3QQ-01A
TCGA-B6-A1KC-01A
TCGA-C8-A9FZ-01A
TCGA-A7-A4SA-11A
TCGA-A7-A4SC-11A
TCGA-A7-A4SD-11A
TCGA-A7-A4SE-11A
TCGA-A7-A56D-11A
TCGA-A7-A5ZX-11A
TCGA-AC-A23G-11A
TCGA-AC-A2BK-11A
TCGA-AC-A2BM-11A
TCGA-AC-A2FE-11B
TCGA-AC-A2FK-11A
TCGA-AC-A2FO-11A
TCGA-AC-A2QJ-11A
TCGA-AC-A3EH-11B
TCGA-AC-A5XS-11A
TCGA-AQ-A04L-01A
TCGA-BH-A0B2-11A
TCGA-BH-A0C1-01A
TCGA-BH-A0C7-01A
TCGA-BH-A0H3-11A
TCGA-BH-A18T-11A
TCGA-BH-A1EX-11A
TCGA-BH-A1FL-11A
TCGA-BH-A5IZ-11A
TCGA-BH-AB28-11A
TCGA-E2-A1IU-11A
TCGA-E2-A1LE-11A
TCGA-E2-A1LG-11A
TCGA-E2-A1LK-11A
TCGA-E2-A1LL-11A
TCGA-E9-A1NH-11A
TCGA-GM-A2D9-11A
TCGA-GM-A2DI-11A
TCGA-XX-A899-11A

## Sheet: Figure 1G
			SYCP2
			ENSG00000196074.8		Sepantronium bromide	Selisistat	PAC-1	JQ1	CCT007093	HG-5-113-01	DMOG	NU7441	Talazoparib	BAY-61-3606	GSK690693	SN-38	Z-LLNle-CHO	FMK	SGC0946	JQ12	Lenalidomide	GNF-2	Nilotinib	PD173074	A-770041	WZ3105	Belinostat	Alectinib	SNX-2112	QL-XII-47	Luminespib	EHT-1864	KIN001-266	IPA-3	PD0325901	Midostaurin	5-Fluorouracil	Palbociclib	GW843682X	TL-1-85	QL-XII-61	Phenformin	VX-702	Seliciclib	CHIR-99021	Enzastaurin	YM201636	Pyrimethamine	Trametinib
BREAST	CAL51	CAL51	0.47	CAL51	-1.45259	4.7409	1.00569	1.40654	4.01021		5.3955	0.797142	-2.26022	1.2481	2.99182	-5.43129		4.91348	1.38762	0.524307	3.7586		2.37711	2.57452		1.69474	3.1341	3.67574	2.18421	2.48732	-4.94402	2.97898	4.39942	1.25075	0.323679	-2.30835	3.7507	0.333011		4.42005		7.65423	2.56325		3.24649	4.91068	3.78232		0.547566
BREAST	T47D	T47D	51.83	T47D	-2.34189	6.75053	3.52428	1.49078	2.99085		9.80049	2.98303	5.82518	3.56725	0.031913	-3.38986		5.40681	2.83241	1.21967	5.33813		4.40134	4.42561		-0.473871	-1.12406	3.53606	0.136668	0.507261	-1.52512	3.15167	3.29778	3.73575	2.7356	1.49408	3.16919	0.184057		4.82853		8.42741	3.9182		5.82814	5.43955	1.62664		1.99781
BREAST	CAMA1	CAMA1	18.25	CAMA1	-3.42284	5.14148	0.501073	3.19859	3.38173		7.86874		5.50412	4.2515	2.27203	-2.10328		6.02356	2.50839	0.325051						-0.383948	0.100645	2.59576	0.908131	1.35424	-2.66988	3.38945	3.20036	4.5269		1.42284	4.17972			4.02656		6.29604			5.19376	3.51345	2.83066		2.55828
BREAST	HCC1937	HCC1937	26.7	HCC1937	-4.33226	6.09565	3.74088	2.09621	4.67962	3.0051	6.70139	3.13681	3.4371	3.77471	2.51693	-2.89129		5.88996	1.52487	3.72767	3.20961		2.24285	3.80476		-1.30752	0.36629	3.76721	0.524319	0.681326	-3.0781	3.8138	2.66531	3.10812	-1.25805	1.83409	4.57724	3.62744		5.40613	3.44153	8.30993	3.18561		3.30502	1.7977	1.03402		0.021138
BREAST	HCC1599	HCC1599	37.56	HCC1599	-5.37562	5.80399	1.88069	0.355963			4.79766			1.1495	1.03538	-6.1488	-0.70596	5.7939		0.659154		2.9897			3.77079	-2.30733	-1.21959	2.46372	-2.61944	0.496513	-2.78526		3.03429	4.21769		-0.138031	3.23244		-3.88506	3.3191		5.88745		3.2807	3.47939	2.12112	1.26457	2.61182
BREAST	HCC1954	HCC1954	10.74	HCC1954	-4.82153	5.94086	1.19599	2.33509	4.35417	2.71123	6.22971	3.40464	3.9437	3.72155	0.619052	-1.47243		4.43224	2.25558	0.609131	4.23821		3.3072	2.8752		-1.06224	1.20126	4.50599	1.70952	-1.36359	-0.018111	3.60884	4.42844	3.28806	-1.02517	2.10214	4.80599	2.77692		5.42214	4.89453	6.61893	3.78752		4.14155	0.670448	3.87235		-1.81565
BREAST	HCC1500	HCC1500	182.39	HCC1500	-1.51218	5.65952	3.06021	0.721542	3.87595		5.07554	2.37344	5.04742	3.83331	3.76259	-3.54085		5.34516	1.88277	1.67206	4.22788		2.85033	2.93398		-2.04343	-0.1814	3.55538	1.44437	0.661066	-1.41934	2.54151	3.08414	4.7631	2.09761	1.62809	4.32152	4.21801		3.92071			2.0261		5.04742	3.0604	3.71386	4.4106	1.08838
BREAST	BT549	BT549	9.39	BT549				2.94281	5.1822			3.65323	4.27689			-2.91069			2.57346		4.57934		3.73155	4.04375								3.73949			1.51877			4.85787					3.99519		3.31137				-0.394327
BREAST	HCC1428	HCC1428	142.04	HCC1428	-4.51208	6.063	3.29315	2.83049	4.39619	3.28115	9.9028	2.60971	3.68683	5.16589	5.41734	-2.20256		5.88734	2.25347	-0.046879	4.33631		3.78419	3.78419		-0.702086	-0.375615	3.74869	2.61133	2.69877	-1.81207	4.85761	3.34546	6.5152	0.172043	0.63742	5.80513	2.12752		5.14038	4.67155	9.52775	3.46625		4.64489	4.38398	4.13202		2.50264
BREAST	MDAMB157	MDAMB157	14.33	MDAMB157	-2.28086	5.58626	2.16273	2.40005	4.40259		6.24664	1.20202	2.61833	4.8648	5.10743	-4.43318		5.75863	2.01152	-0.221909				2.37759		-0.589818	0.524455	4.27216	3.38079	2.36284	-0.390127	3.63049	4.43889	5.45961	1.68886	-1.34007	3.78736	2.92699		5.12786		7.58054			3.49738	4.55334	2.5814		2.70601
BREAST	HCC70	HCC70	63.45	HCC70	-1.21592	5.49393	3.54558	2.44654	3.7494		5.95569		3.86089	0.898316	2.22372	-2.4788		5.54253	1.81912	0.897523	3.92361		1.51783			-2.56636	-0.688233	2.33472	-0.113241	2.23282	-2.87168	3.84314	1.94541	6.07877		0.332975	1.28626			1.62318		7.79265	2.72536		4.39092	3.67129	2.49004		-0.531295
BREAST	CAL148	CAL148	8.44	CAL148	-5.54341	4.87031	2.01585	-0.21055			7.85438			3.19078	-0.668867		1.96761	5.39821		1.96674		2.57834			4.02514	-0.609617	-1.19405	3.49116	-2.53024	2.83633	-3.23459		2.42279	5.43135		-0.143238	-0.036494		-2.77098	3.64983		6.73314		3.65525	3.34159	5.39821	1.97389	4.92495
BREAST	DU4475	DU4475	0.35	DU4475	-2.55019	4.32186	0.316598	1.33351	3.38196		6.80452	1.96994	3.48763	0.748963	3.57911	-4.98933	-0.164129	4.08165	1.17658	1.15706	3.47068	2.12822	0.562479	2.53844	2.34889	-0.949815	-1.12925	3.51946	-3.60104	0.099985	-4.54312	2.6618	2.67159	3.07027	-5.69223	-0.890634	1.44306	3.30416	-3.04972	2.01392		4.39358	2.60988	3.34065	3.17375	1.54581	1.30617	2.71785	-6.60358
BREAST	HCC1143	HCC1143	66.91	HCC1143	-2.89761	6.37057	1.55757	2.01984	5.36968		9.30865	2.98484	3.38026	4.26271	5.08917	-2.20784		5.28025	2.0121	0.512078	4.83536		4.18655	2.29688		-1.31095	0.668316	2.36026	-2.00169	2.74233	-0.045854	5.1555	3.55221	3.64051	-1.51067	2.52105	6.94943	0.561982		4.07266		6.64693	4.10414		5.62754	1.88306	2.55733		-2.62108
BREAST	MDAMB361	MDAMB361	8.32	MDAMB361	-0.920497	5.34469	2.30344	2.4581	3.10928		7.29559	2.44409	4.89235	1.44948	2.60877	-3.01937		5.43135	1.89662	-1.11543	2.92491		2.59852	3.38317		0.283797	-0.441171	4.31457	-1.87803	2.17394	-3.70677	3.25653	4.26154		-0.91532	1.85987	5.49807	1.85028		4.31357		8.9223	3.02393		4.64764	4.7779	1.30587		1.48073
BREAST	HCC202	HCC202	48.44	HCC202	-4.11351	6.26563	-0.171513	2.60216	5.46188	3.04961		2.81509	3.29074	1.95724		-0.176498		5.41728	0.978433		5.2445		4.26526	3.54011			-1.06908		-0.858263	-1.19364	-2.29902	4.65338	3.48704	4.92598	2.60681		4.31936	5.00783		2.84348	4.84389	4.64363	4.2314		5.49576	4.2139	0.707522		2.72118
BREAST	BT474	BT474	14.88	BT474	-3.00522	4.91726	2.6002	2.91118	3.34664	2.77593	9.68794	3.63478	4.04982	2.41934	0.301059	-0.516074	3.46491	6.03553	2.21803	2.66325	4.01998	3.29251	3.7388	3.63967	2.70623	-0.796764	1.24254	4.66381	-1.54391	-0.103719	-4.02447	2.68008	3.04609	2.15262	1.03533	2.32197	3.67877	3.96984	-0.006571	4.69186	0.56336	6.21952	3.7388	5.30367	4.39781	1.77488	1.75541	5.66424	2.9024
BREAST	MDAMB468	MDAMB468	5.41	MDAMB468	-5.40931	4.53617	3.3487	2.3929	3.27691	0.550656	8.50107	2.11915		4.47884	1.93827	-5.34532		5.11721	1.19291	2.82418	4.10018		2.54442	2.87815		-1.54865	1.97066	1.86737	-1.85828	1.40571	-3.07969	2.65015	2.8685	5.85941	-2.5849	-1.24153	3.00942	3.69935		3.26674	4.56955	4.13804	3.18389		4.69503	3.82524	2.33673		0.099622
BREAST	BT20	BT20	5.74	BT20	-5.13523	5.90131	3.94623	3.10505	3.86246	2.73259	6.67004	3.69124	3.06866	4.95277	2.03694	-3.55004		5.58609	2.12199	4.51487	3.75469		3.69326	4.01219		0.573474	1.27069	4.69749	1.43273	-0.000555	-1.14729	3.62336	5.28232	6.71418	-0.379147	0.856796	5.34353	4.30916		5.57633	5.45453	8.01658	3.23315		4.48688	2.6132	2.8955		-0.758267
BREAST	MDAMB231	MDAMB231	0.16	MDAMB231	-5.47782	5.12951	3.41111	2.64827	4.3932		5.85161	3.20328	1.58062	4.865	5.15562	-4.62741		5.66044	0.837659	0.332616	3.65228		2.69477	2.60647		-0.762026		1.51583	3.74365	1.93592	-2.45242	4.38286	4.97207	4.73822	-2.02862	-1.38946	4.79757	0.734395		4.84362		6.69407	3.01478		3.97002	5.80516	4.45209		-2.81182
BREAST	UACC893	UACC893	67.94	UACC893	-1.46976	6.53675	3.98923	3.36228	3.45168	4.33328	9.14053	4.14853	4.64486	5.22032	0.12218	-1.96307		6.00744	2.66987	2.36892	3.93151		3.51543	3.34514		-0.643425	1.4759	3.29171	0.854886	0.378107	-2.78028	1.89384	3.34116	6.81513	1.48121	2.78789	4.45576			4.16735	5.66561	7.00826	4.1584		5.66062	3.0794	2.33184		-1.24526
BREAST	HCC1569	HCC1569	36.04	HCC1569	-2.39259	6.17845	1.39731	2.2254	3.38718	2.63753	7.7322	3.4404	1.38327	1.96744	1.24283	-2.30414		5.61532	2.48056	2.68869	4.82469		3.8036	1.31444		-1.59113	0.472782	4.00926	0.67419	1.16665	-3.61961	3.44656	5.24145	4.99089	-0.302159	0.209178	5.16826	4.19028		4.30676	4.43452	10.0608	4.07939		3.6546	1.44747	1.92982		-0.680764
BREAST	MCF7	MCF7	5.52	MCF7	-0.88438	5.39267	1.6072	2.09871	1.28524		7.94459	2.64238	1.10156	0.150442	5.06642	-4.84043		5.73585	1.17532	-1.12725	4.3472		3.03567	1.9955		2.99291	3.36318	4.23048	3.67965	5.06642	-5.35967	2.4581	5.35768	1.20178	-0.198702	-0.892957	6.20586	0.397651		5.06642		4.67803	3.41279		2.17156	5.69437	4.37328		2.40711
BREAST	BT483	BT483	87.66	BT483	-3.25346	7.0609	4.2686	4.16843	5.13509	6.00389	10.7217	5.06679	2.73023	6.13796	6.61621	-1.42344		7.75215	3.23394	3.45681	6.4374		5.24464	4.93531		1.03502	5.75046	5.36688	2.29925	1.74524	3.37056	3.60309	7.46687	7.27297	3.26939	2.51164	2.88292	4.45512		6.68918	6.25619	12.9002	5.36385		5.15691	1.8143	2.943		4.52307
BREAST	EFM19	EFM19	30.94	EFM19	-5.28573	6.69136	0.430177	2.93865	5.44566		6.8022		4.11381	4.86722	2.79686	-2.87472		6.68324	2.40585	-1.4414	5.28814		4.25697			-0.555485	0.15252	4.14765	2.79385	-0.460804		4.75644	2.61104	3.07662		-1.91433	4.90779			3.8311		8.95389	3.74188		5.79456	-0.874364	1.05263		2.46175
BREAST	EFM192A	EFM192A	7.9	EFM192A	-4.36868	5.98741	2.76848	2.80051	3.91963	2.1193	4.42013	3.05168	4.33284	-0.643532	5.22919	-1.60807		5.81035	2.15097	-0.103889	4.56277			3.06358		3.46404	0.882489	4.40429	0.924578	0.9966	-4.18621	3.79756	5.55724	2.63254	-0.128863	-1.22006	4.48823	2.46412		5.12011	2.6	8.30096	3.36613		3.49336	3.34124	1.12284		1.56395
BREAST	HDQP1	HDQP1	0.93	HDQP1	-5.1529	5.56982	1.09618	2.73171	4.93996		6.40018	3.23923	4.94725	2.50576	4.58984	-2.34904		5.80865	2.13633	4.59986	4.7863		3.88023	3.90353		2.01626	-0.378073	2.67165	1.16362	3.21472	-3.271	4.52258	3.08168	3.76924	-1.24027	0.272454	2.46097	4.45527		4.89135		7.93757	3.90025		3.3483	3.46075	3.03549		0.385915
BREAST	MDAMB175VII	MDAMB175VII	14.3	MDAMB175VII	-1.62603	6.11223	3.28947	2.99296	4.65232	3.69708	8.84558		3.66808	2.89053	2.1047	-3.08262		6.11237	2.30621	2.12292	4.73208					-0.847706	1.27106	4.10687	-0.656458	0.39094	-1.50435	3.16845	4.25126	6.55255		1.0166	6.40291			5.34948	5.30194	8.10972	3.81579		5.30194	1.70319	2.4781		-0.773983
BREAST	MDAMB436	MDAMB436	0.74	MDAMB436	-3.67647	6.08445	4.08817	0.651956	4.43114		6.96207	2.90287	1.5098	3.98891	5.67468	-4.14059		6.31877	2.47849	2.4018	4.89581			4.03152		2.80012	1.80279	3.46229	0.845236	3.89767	-1.94977	4.346	3.92849	6.00262	-2.44555	2.51532	3.96225	3.48448		5.04215		8.5345	4.04152		4.9518	5.02328	2.57392		-0.690553
BREAST	HCC2157	HCC2157	5.12	HCC2157	-3.55088	5.80107	2.34895	2.58033	4.67081	1.47172	8.31096	0.741889	5.0313	2.24948	1.67046	-3.92055	1.13741	5.81531	0.850014	0.585412	3.93791	2.93741	1.02055	2.19586	4.41309	-3.59453	0.752158	3.34131	3.76689	3.07669	-3.01064	3.18713	5.00807	4.40996	1.24713	-0.237821	2.68671	4.12559	0.17863	4.32012		5.0324	2.93102	4.73638	4.65292	4.78734	4.48142	4.52489	2.7284
BREAST	HCC1806	HCC1806	0.89	HCC1806	-4.88752	4.90344	2.54794	2.27163	4.24512		7.31968	3.04876		2.4214	3.6915	-6.23626		5.34851	1.58302	1.42514				2.77063		-1.68868	0.009768	3.08773	-1.83854	2.71217	-2.28303	3.96756	2.58383	3.41991	-1.01571	0.145048	1.57771	1.43495		3.68556		6.55096			3.86937	3.79539	2.45407		0.397793
BREAST	CAL120	CAL120	1	CAL120	-4.93788	6.25185	3.5569	2.83997	5.09571		6.57621	3.51425	2.00179	2.32476	4.52071	-3.69901		5.40766	2.37856	2.87739	4.29589		3.50431	1.66033		0.313964	0.460129	4.73365	-1.36704	2.34852	-3.43308	3.74575	3.48083	6.45645	1.05111	-1.41106	3.58155	1.73314		2.98308		8.11045	3.87827		3.79865	5.61722	2.391		-1.5031
BREAST	ZR7530	ZR7530	57.94	ZR7530				4.03892	5.34381	3.60002		4.72706	4.9169			1.44275			3.34578		5.84511		4.92882	4.92882								3.95835			0.399302			5.62197			6.34151		4.92882		5.89567				4.03892
BREAST	HCC1187	HCC1187	2.23	HCC1187	-4.63479	5.2145	2.62468	2.15867	2.56339		8.49106	2.79729	3.91129	2.34708	2.32288	-2.63005	-0.179119	5.03641	1.71203	3.34914	3.85689	2.32205	2.87028	2.28554	2.86877	-2.46125	2.03285	3.07785		1.90602	-0.856401	3.39656	4.33751	3.94787	-0.101051	-0.092759	4.50067	3.16093	-3.01796	3.49926		7.46192	2.43349	3.992	1.72795	3.32683	2.06553	3.26839	1.80592
BREAST	MDAMB453	MDAMB453	69.16	MDAMB453	-5.77455	5.18488	3.16603	2.842	3.80204		10.1773	3.50322	3.05652	5.05793	0.722407	-2.94526		5.36481	2.15017	3.14568	4.58793		3.66547	2.11195		-1.24712	-2.62212	3.24875	-3.05448	0.232171	-1.53192	2.2293	3.29334	4.15125	1.95036	2.16198	1.88886	4.03809		2.38952		4.33976	3.55687		4.86773	0.919903	1.06218		0.742648
BREAST	UACC812	UACC812	410.12	UACC812	-5.0182	5.77281	3.69411	3.67701			7.90348			4.85315	3.51531			5.66203		4.38701						3.91255	0.603073	4.38161	3.68817	1.66414	-1.07856		3.86327	6.20677		2.09803	4.72561			4.22058		8.74706		5.03003	3.71682	3.09362	2.74593	5.15148
BREAST	HCC1419	HCC1419	104.11	HCC1419	-1.79415	6.77216	1.5654	3.58344	4.55964	4.26824	8.96056	4.39809	5.32859	4.9356	3.10484	1.06129		5.80025	2.89029	-0.242341	3.93133		2.97612	4.36866		-0.10906	1.26344	4.42155	1.07786	2.53959	-2.70504	2.73839	6.40569	4.58047	-1.9341	2.96777	6.35467	4.52521		5.09157	5.15452	7.6214	4.45871		4.93496	2.88403	2.697		2.50115
BREAST	MDAMB415	MDAMB415	54.89	MDAMB415	-2.77166	6.31634	4.42123	2.50631	4.94518	3.87109	7.81492	2.28871	4.23892	4.90394	4.75354	-2.15766		6.60626	0.448829	1.47008	5.21997		4.30368	3.55381		1.99779	3.41422	4.3753	3.69616	5.22633	-1.50331	5.56768	6.03744	6.34377	-0.431888	2.8164	6.9317	3.31805		5.64739	5.4207	6.16674	4.30368		4.64083	6.52378	4.21281		0.494567
BREAST	JIMT1	JIMT1	1.77	JIMT1	-4.13115	5.56889	3.28408	1.85075	3.83816	2.09143	6.53088	2.31661	1.12528	1.50779	3.85987	-3.23528		5.74528	1.94041	0.874339	3.77216			2.6855		2.88439	1.13173	4.22903	0.740845	2.41177	-4.26975	3.99137	3.32524	3.33574	-1.30123	0.370878	4.33323	2.62179		4.23966	2.90319	7.76032	3.1332		3.78314	3.33833	3.04326		-1.61603
BREAST	AU565	AU565	14.05	AU565	-4.80264	5.86956	0.887624	0.861194	0.934278	1.67199		1.57753	1.36881	1.96393	3.63279	-4.82111		5.46268		0.585685	4.48412		3.23044	3.56783		-1.06986	-0.571716	4.06009	0.525008	1.69694	-2.32996	3.46355	2.98975	2.77491	-1.72181	0.799766	4.69468	2.25397		5.01651		7.67642	3.43395		3.62185	2.11624	1.16236
BREAST	MDAMB134VI	MDAMB134VI	105.56	MDAMB134VI	-2.15529	5.25975	3.70827	1.04355			8.47851			5.09003	5.34013		1.11675	5.87891		2.81612		2.53939			4.53898	0.478388	0.748429	4.59597	1.88233	1.67835	-1.98162		2.88218	4.56516		1.45399	4.66201		-0.531028	4.47289		6.1548		4.56812	3.95357	5.92688	4.3801	5.07793
BREAST	HCC1395	HCC1395	17.4	HCC1395	-1.76848	6.24358	1.8392	2.79556	4.84658	2.80739	8.21857	2.54376	0.83194	1.87232	3.94698	-3.00101		5.85804	2.28389	2.95285	4.79299		3.22779	1.00032		2.78891	2.46411	4.56992	2.57471	4.87454	-0.053836	4.43107	3.13001	5.53832	-0.482686	-1.31208	5.92081	2.17503		3.25512	4.57766	8.09417	3.77001		3.27918	3.33236	2.2242		-0.123973
BREAST	HCC38	HCC38	55.74	HCC38	-5.56432	5.17774	1.2499	2.73832	4.57501	2.27402	6.83206	3.07068	2.19356	3.99779	4.65928	-4.71922		4.91438	2.06542	1.89268	4.49968		3.59997	2.67807		-0.928211	-0.098087	4.4078	-1.96399	2.17295	-3.68417	4.38105	2.82807	5.73283	1.75141	-0.773732	2.18325	3.28601		3.17829	4.06541	7.0171	3.60788		3.45915	3.31125	1.8854		1.15414
BREAST	CAL851	CAL851	2.44	CAL851	-3.00482	4.31268	2.28071	2.79432	5.12712		4.6883	3.95364	2.58527	1.44469	3.03948	-3.16447		5.24226	2.10222	-1.38499	3.28715		2.13692	3.84927		-0.979865	1.21905	1.97595	0.287501	1.53474	-4.74662	4.74694	2.97586	2.04803	-1.90805	-0.30636	2.57152	1.12482		2.57139		9.2342	3.03402		4.18268	3.10801	2.34429		-1.77688
BREAST	HS578T	HS578T	0.15	Hs578T	0.430397	5.49335	3.88527	2.48048	4.5352	2.70198	7.58819	1.98972	2.80761	3.65385	5.27156	-3.15979		5.93702	2.07378	4.4363	4.51851			0.810459		3.81335	1.80875	2.53798	2.64216	3.2979	1.45729	3.8682	5.80244	4.60985	-4.14109	0.55249	6.39878	-0.041892		5.27112	4.85132	6.97342	3.63841		2.47074	5.49472	3.49289		-0.606232
BREAST	HCC2218	HCC2218	7.1	HCC2218	-5.57607	6.03106	0.109829	1.30437	4.85578	2.13648	9.83949	3.57338	4.70307	2.57607	2.0653	-0.808393	1.23564	5.61667	2.41511	2.02765	4.53549	2.5616	4.01034	3.45122	1.31209	-2.30924	1.77568	3.48529	-0.090461	2.0478	-2.57544	3.93211	3.23511	5.33832	2.69871	2.4524	2.4682	4.66471	-1.06604	2.62272		2.78518	2.75482	3.18608	4.74659	0.772927	1.80368	5.38247	3.204
[truncated: 206 more columns]

## Sheet: Figure 1H
	Talazoparib	Rucaparib	Olaparib
ENSG00000000003	-0.225018	-0.0378363	-0.112182
ENSG00000000005	0.106565	-0.101228	-0.254353
ENSG00000000419	-0.0361814	0.0488031	0.179063
ENSG00000000457	0.16858	0.205211	0.253669
ENSG00000000460	-0.0738367	-0.0584315	-0.10066
ENSG00000000938	-0.207338	-0.00960877	-0.375081
ENSG00000000971	-0.242528	-0.127937	-0.195618
ENSG00000001036	-0.350387	-0.261338	-0.413858
ENSG00000001084	0.112532	0.125528	0.0338736
ENSG00000001167	-0.181597	-0.20763	-0.170176
ENSG00000001460	-0.212396	0.0838597	-0.0834803
ENSG00000001461	0.0697737	0.209595	0.281832
ENSG00000001497	-0.263564	-0.101474	-0.172324
ENSG00000001561	0.205764	0.0862985	0.0495801
ENSG00000001617	0.343057	0.420173	0.392553
ENSG00000001626	-0.271487	-0.359099	-0.232891
ENSG00000001629	-0.290521	-0.145717	-0.103147
ENSG00000001630	-0.274327	-0.175705	-0.0366668
ENSG00000001631	-0.229156	-0.224604	-0.082322
ENSG00000002016	-0.214213	-0.0925872	-0.158894
ENSG00000002079	-0.115974	-0.110171	-0.301412
ENSG00000002330	-0.0745283	0.0423816	0.115268
ENSG00000002549	0.0411012	0.141581	0.0783607
ENSG00000002586	-0.272529	-0.0931409	-0.113859
ENSG00000002587	-0.208275	-0.288745	-0.262965
ENSG00000002726	0.0878675	0.0934365	0.153648
ENSG00000002745	-0.207574	-0.0320107	-0.259077
ENSG00000002746	-0.327137	-0.131609	-0.323482
ENSG00000002822	-0.352301	-0.339524	-0.417483
ENSG00000002834	0.187985	0.1466	0.158049
ENSG00000002919	0.0964682	0.210075	0.395877
ENSG00000002933	0.0382675	0.118924	0.274053
ENSG00000003056	-0.34052	0.0284078	-0.240338
ENSG00000003096	0.336742	0.134856	0.079257
ENSG00000003137	-0.233277	-0.136082	-0.340273
ENSG00000003147	0.601023	0.44661	0.41082
ENSG00000003249	0.263796	0.215687	0.296771
ENSG00000003393	-0.441482	-0.108359	-0.291509
ENSG00000003400	-0.272234	-0.166487	-0.266321
ENSG00000003402	-0.536703	-0.280756	-0.25594
ENSG00000003436	-0.40182	-0.379972	-0.498867
ENSG00000003509	-0.395908	-0.354986	-0.559702
ENSG00000003756	-0.35464	-0.0728799	0.0678459
ENSG00000003987	0.0834177	-0.00804526	-0.0235072
ENSG00000003989	0.0308703	0.0198828	0.152795
ENSG00000004059	-0.142969	-0.0909007	0.0267045
ENSG00000004139	-0.318348	0.0309804	0.0831058
ENSG00000004142	0.0850173	0.25727	0.372295
ENSG00000004399	-0.25432	-0.063626	0.130408
ENSG00000004455	-0.287457	-0.0453467	-0.139956
ENSG00000004468	0.152269	-0.0368336	-0.00683592
ENSG00000004478	0.261522	0.305256	0.359333
ENSG00000004487	-0.245581	-0.405919	-0.489697
ENSG00000004534	-0.158702	-0.0100468	-0.0440591
ENSG00000004660	-0.0245886	0.204758	0.242114
ENSG00000004700	-0.296125	-0.243131	-0.35505
ENSG00000004766	-0.054075	0.0328366	0.104849
ENSG00000004776	-0.0952582	-0.00218529	0.00740699
ENSG00000004777	-0.0191052	-0.00628097	0.319262
ENSG00000004779	0.0112666	0.0598049	0.150237
ENSG00000004799	-0.396314	-0.310158	-0.334592
ENSG00000004809	-0.209774	-0.291924	-0.26881
ENSG00000004838	0.145316	0.352077	0.333958
ENSG00000004846	0.168301	0.0342422	0.0967547
ENSG00000004848	0.492881	0.291135	0.334157
ENSG00000004864	-0.304023	-0.270769	-0.206478
ENSG00000004866	-0.403414	-0.373675	-0.216316
ENSG00000004897	-0.378599	-0.489896	-0.283215
ENSG00000004939	-0.104824	-0.311739	-0.25647
ENSG00000004948	0.0851938	-0.265098	0.0837244
ENSG00000004961	-0.207388	-0.166758	-0.0155012
ENSG00000004975	-0.475356	-0.382949	-0.38924
ENSG00000005001	0.464029	0.45026	0.568613
ENSG00000005007	-0.136505	-0.0403622	-0.0908442
ENSG00000005020	-0.296237	-0.261804	-0.338038
ENSG00000005022	-0.156166	-0.133041	-0.148585
ENSG00000005059	-0.162878	0.0466019	-0.105095
ENSG00000005073	-0.377933	-0.414123	-0.549095
ENSG00000005075	-0.308571	-0.0949916	-0.0718823
ENSG00000005100	-0.453222	-0.521272	-0.458209
ENSG00000005102	-0.469765	-0.395888	-0.356222
ENSG00000005108	-0.253488	-0.115398	-0.205655
ENSG00000005156	0.104756	0.0162938	0.253112
ENSG00000005175	-0.0858849	-0.14996	-0.0149038
ENSG00000005187	-0.143349	-0.431375	-0.133202
ENSG00000005189	-0.107146	0.0495536	0.0681735
ENSG00000005194	-0.0426326	0.0731792	0.0270936
ENSG00000005206	0.0625309	0.0177726	0.207444
ENSG00000005238	-0.0465396	0.318483	0.0260277
ENSG00000005243	-0.157859	-0.195482	-0.0219541
ENSG00000005249	0.399045	0.540144	0.341265
ENSG00000005302	0.0106399	-0.298575	-0.0570176
ENSG00000005339	-0.116412	-0.0574489	0.165523
ENSG00000005379	0.210136	0.0485272	0.127652
ENSG00000005381	-0.0903175	-0.0984314	-0.382109
ENSG00000005421	0.223012	0.0589862	0.117451
ENSG00000005436	-0.251629	-0.194547	-0.325294
ENSG00000005448	-0.327927	-0.111675	-0.191265
ENSG00000005469	-0.197363	-0.0680573	0.0992775
ENSG00000005471	0.0769769	-0.000888341	0.170826
ENSG00000005483	-0.315551	-0.224468	-0.222422
ENSG00000005486	-0.238015	-0.195676	-0.0200486
ENSG00000005513	-0.106046	-0.224745	-0.0979073
ENSG00000005700	-0.0786401	-0.0493118	-0.0612984
ENSG00000005801	-0.171383	-0.219271	-0.0117291
ENSG00000005810	-0.0512952	0.0611021	-0.0291634
ENSG00000005812	0.0360646	0.0631843	0.0794286
ENSG00000005844	0.330598	0.334113	0.27144
ENSG00000005882	0.1978	0.344683	0.411954
ENSG00000005884	-0.102813	0.21512	-0.0606582
ENSG00000005889	-0.298102	-0.330963	-0.216434
ENSG00000005893	-0.209758	-0.0698628	-0.0981133
ENSG00000005955	-0.0369691	-0.192558	0.0683124
ENSG00000005961	0.0139761	-0.157278	0.0929882
ENSG00000005981	0.118415	-0.105454	-0.180447
ENSG00000006007	0.0149808	0.24358	0.198118
ENSG00000006015	-0.227122	-0.104195	-0.0374326
ENSG00000006016	-0.0518267	-0.367878	-0.163199
ENSG00000006025	0.13523	0.092036	0.27535
ENSG00000006042	-0.0182059	-0.0189509	-0.0310767
ENSG00000006047	0.0295936	0.0882793	0.245819
ENSG00000006059	0.190829	0.33466	0.44711
ENSG00000006062	-0.29931	-0.135946	-0.27295
ENSG00000006071	0.270782	0.433608	0.492126
ENSG00000006074	-0.0690812	-0.204032	-0.362476
ENSG00000006075	-0.32314	-0.0785827	-0.396044
ENSG00000006114	-0.225523	-0.325425	-0.161143
ENSG00000006116	0.0867146	0.0765382	0.107303
ENSG00000006118	0.182914	0.210803	0.260844
ENSG00000006125	-0.0790966	-0.0679009	-0.0669423
ENSG00000006128	-0.137802	-0.00511044	-0.15551
ENSG00000006194	0.0596191	0.196953	0.25945
ENSG00000006210	-0.111236	0.165885	0.261239
ENSG00000006282	-0.0360374	0.238635	0.42773
ENSG00000006283	-0.230629	-0.0198386	0.0258489
ENSG00000006327	-0.099715	0.350983	0.182076
ENSG00000006377	-0.555171	-0.277502	-0.251373
ENSG00000006432	-0.100435	-0.0223741	0.132768
ENSG00000006451	0.165704	0.012347	0.0414065
ENSG00000006453	-0.172978	0.00539876	-0.109558
ENSG00000006459	0.218334	0.148605	0.296799
ENSG00000006468	-0.512076	-0.41436	-0.605545
ENSG00000006530	-0.400851	-0.178522	-0.273321
ENSG00000006534	-0.299346	-0.0171049	-0.245269
ENSG00000006555	0.0672921	-0.0491589	-0.0410799
ENSG00000006576	-0.430501	-0.381943	-0.338202
ENSG00000006606	-0.344355	-0.21167	-0.164007
ENSG00000006607	-0.357938	-0.107469	-0.130672
ENSG00000006611	-0.308041	-0.424721	-0.31955
ENSG00000006625	0.341443	0.201958	0.283653
ENSG00000006634	-0.357351	-0.46693	-0.347897
ENSG00000006638	-0.179137	-0.14767	-0.27141
ENSG00000006652	-0.310555	-0.251023	-0.369651
ENSG00000006659	0.146185	0.0395593	-0.146889
ENSG00000006695	-0.392771	-0.404545	-0.20297
ENSG00000006704	0.0232608	-0.12813	-0.089947
ENSG00000006712	0.0250525	0.00456804	0.187129
ENSG00000006715	0.0561502	0.14239	0.20905
ENSG00000006740	0.0196174	-0.0485607	0.0724469
ENSG00000006744	-0.272782	-0.249947	-0.13043
ENSG00000006747	0.0499992	-0.114724	0.00881037
ENSG00000006756	-0.0671635	-0.229739	0.00547657
ENSG00000006757	-0.0539341	0.114655	0.0659652
ENSG00000006788	-0.240013	-0.0285264	-0.23908
ENSG00000006831	-0.167245	0.017383	-0.0924706
ENSG00000006837	-0.0643034	0.0227335	-0.150726
ENSG00000007001	-0.206515	-0.00448202	0.0668631
ENSG00000007038	-0.0197165	-0.0879162	-0.0702838
ENSG00000007047	-0.0891208	0.326548	0.157498
ENSG00000007062	0.0885134	0.0496863	0.10276
ENSG00000007080	-0.385394	-0.123332	-0.277832
ENSG00000007129	0.0736384	-0.283578	-0.0387826
ENSG00000007168	-0.354615	-0.238786	-0.366172
ENSG00000007171	-0.258713	-0.178551	-0.148471
ENSG00000007174	-0.0355934	-0.223868	-0.12729
ENSG00000007202	0.191057	0.321168	0.568213
ENSG00000007216	0.223129	0.362364	0.429966
ENSG00000007237	-0.251637	-0.140539	-0.177232
ENSG00000007255	0.239091	0.319269	0.38381
ENSG00000007264	-0.0686993	-0.0118274	-0.0253356
ENSG00000007306	0.27781	0.319974	0.446089
ENSG00000007312	0.0606405	0.0255789	-0.114815
ENSG00000007314	0.101729	-0.208615	0.0419368
ENSG00000007341	-0.212181	-0.21095	-0.0916927
ENSG00000007350	-0.396543	-0.178101	-0.339189
ENSG00000007372	-0.300645	-0.254272	-0.283866
ENSG00000007376	-0.0547125	-0.0242785	-0.0722881
ENSG00000007384	0.182322	0.382233	0.469888
ENSG00000007392	-0.0517004	-0.193641	0.0472478
ENSG00000007402	0.317546	0.384425	0.417533
ENSG00000007516	0.0896382	0.0809581	0.230912
ENSG00000007520	-0.252815	0.102544	-0.0658209
ENSG00000007541	0.231672	0.125549	0.316321
ENSG00000007545	0.0278624	0.234218	0.142389
ENSG00000007866	0.285032	0.283654	0.257872
ENSG00000007908	0.0648689	0.232235	0.309742
ENSG00000007923	-0.116251	-0.353495	-0.214639
ENSG00000007933	-0.0852153	-0.187315	-0.0520283
ENSG00000007944	0.064775	-0.0554611	0.0447184
ENSG00000007952	0.0615244	0.0954527	0.10897
ENSG00000007968	-0.0199905	-0.0699711	-0.121968
ENSG00000008018	-0.178931	-0.241227	-0.182024
ENSG00000008056	0.0984774	-0.042675	-0.0132756
ENSG00000008083	-0.187222	-0.000262812	-0.0296782
ENSG00000008086	-0.123762	-0.087073	0.0182999
ENSG00000008118	-0.135971	0.00388247	-0.11804
ENSG00000008128	-0.0876825	-0.391226	-0.262943
ENSG00000008130	0.00274747	-0.215908	0.00683838
ENSG00000008196	0.168623	0.322941	0.237961
ENSG00000008197	-0.0516051	0.012423	-0.0236447
ENSG00000008226	-0.236622	-0.00347881	0.0400783
ENSG00000008256	-0.397649	-0.406201	-0.476914
ENSG00000008277	-0.15972	-0.206836	-0.249571
ENSG00000008282	-0.109937	0.158997	0.121308
ENSG00000008283	0.429543	0.369413	0.510788
ENSG00000008294	-0.227266	0.0437797	0.0596265
ENSG00000008300	0.175458	0.310799	0.405798
ENSG00000008311	-0.392323	-0.40633	-0.454046
ENSG00000008323	0.318718	0.321208	0.30937
ENSG00000008324	-0.0368085	-0.224072	-0.122886
ENSG00000008382	-0.178965	-0.00837424	-0.0319202
ENSG00000008394	-0.00351282	0.183335	-0.00907066
ENSG00000008405	-0.159528	-0.151952	-0.0625169
ENSG00000008438	-0.255762	-0.204658	-0.0928792
ENSG00000008441	-0.0210844	0.10223	-0.108678
ENSG00000008513	0.27775	0.549849	0.446497
ENSG00000008516	0.214858	0.377807	0.34039
ENSG00000008517	-0.402542	-0.159291	-0.287609
ENSG00000008710	-0.194292	-0.0537434	-0.0664612
ENSG00000008735	-0.0980466	-0.0993167	0.10705
ENSG00000008838	-0.117239	-0.153543	-0.194478
ENSG00000008853	-0.0787577	-0.0150635	-0.125779
ENSG00000008869	0.00229133	-0.0364498	-0.0382137
ENSG00000008952	0.187149	0.255524	0.466863
ENSG00000008988	-0.0472735	-0.133726	-0.089542
ENSG00000009307	-0.211343	-0.160509	0.0859489
ENSG00000009335	-0.395442	0.0511105	-0.0220269
ENSG00000009413	-0.166542	-0.164964	-0.222233
ENSG00000009694	-0.0954344	-0.155811	-0.120097
ENSG00000009709	-0.193372	0.0656311	-0.0807889
ENSG00000009724	0.0274535	-0.318655	-0.0526187
ENSG00000009765	0.202917	0.159449	0.221583
ENSG00000009780	-0.00794125	0.0314593	0.0245533
ENSG00000009790	-0.00054248	0.00470132	0.0401643
ENSG00000009830	-0.125017	-0.258722	0.0689185
ENSG00000009844	-0.0741178	-0.11072	-0.294658
ENSG00000009950	0.0198394	-0.207496	0.171086
ENSG00000009954	-0.281997	-0.330797	-0.192857
ENSG00000010017	0.0684072	0.00762146	-0.0604689
ENSG00000010030	0.232586	-0.155667	-0.148179
ENSG00000010072	0.0299376	0.037161	0.163781
ENSG00000010165	0.0313778	0.262785	0.235534
ENSG00000010219	-0.133212	0.0917704	0.075172
ENSG00000010244	-0.181847	-0.22065	-0.110593
ENSG00000010256	-0.2989	0.0117561	-0.134753
ENSG00000010270	-0.199661	-0.204833	-0.180114
ENSG00000010278	0.296823	0.376642	0.328456
ENSG00000010282	0.0524127	-0.09329	-0.0328213
ENSG00000010292	-0.495217	-0.283113	-0.476555
ENSG00000010295	-0.0949269	0.0309028	-0.104761
ENSG00000010310	0.170387	0.343911	0.46791
ENSG00000010318	-0.276104	-0.0520563	-0.183797
ENSG00000010319	-0.0390378	0.185269	0.275018
ENSG00000010322	-0.120393	0.0859013	0.0865682
ENSG00000010327	-0.272357	-0.0102564	-0.148469
ENSG00000010361	0.0556358	0.000134676	0.0281566
ENSG00000010379	-0.123267	-0.0576301	-0.0222166
ENSG00000010404	-0.367065	0.119624	-0.0815267
ENSG00000010438	-0.375721	-0.378121	-0.439829
ENSG00000010539	-0.0443453	-0.0361002	0.0114669
ENSG00000010610	-0.0905812	-0.00253125	-0.235177
ENSG00000010626	-0.264599	0.23082	-0.0781734
ENSG00000010671	-0.0390026	0.0403324	-0.114975
ENSG00000010704	0.108704	0.240839	-0.00430719
ENSG00000010803	0.0206585	0.0502686	0.0276585
ENSG00000010810	-0.401734	-0.249071	-0.368566
ENSG00000010818	-0.202834	-0.183703	-0.282946
ENSG00000010932	-0.0333495	-0.16981	-0.0466163
[truncated: 57,542 more rows]

## Sheet: Figure 2
Figure 2.
[truncated: 455 more rows]

[truncated: 13 more sheets: Figure 3, Figure 4, Figure 5, Figure 5E, Figure 6, Sup Fig. 1, Sup Fig. 2, Sup Fig. 3, Sup Fig. 4, Sup Fig. 5, Sup Fig. 6, Sup Fig. 7, Sup Fig. 8]
